# Supplementary material for: Transcriptomics reveal core activities of the plant growth-promoting bacterium Delftia acidovorans RAY209 during interaction with canola and soybean roots
Source: Microb Genom. 2020 Nov 5;6(11):mgen000462. doi: 10.1099/mgen.0.000462 (PMC7725335; doi:10.1099/mgen.0.000462)
Supplement: Supplementary material 2 [file mgen-6-462-s002.xlsx]

## Sheet: Usage
For all sheets:	Gene Name	Locus Tag	Protein Product
Bolded entries indicated padj < 0.05		locus_tag=CHL79_00005	hypothetical protein
		locus_tag=CHL79_00010	TetR family transcriptional regulator
Abbreviations:		locus_tag=CHL79_00015	hypothetical protein
"CAN" indicates canola samples		locus_tag=CHL79_00020	hypothetical protein
"SOY" indicates soybean samples		locus_tag=CHL79_00025	hypothetical protein
"E" indicates epiphytic or root-associated		locus_tag=CHL79_00030	MarR family transcriptional regulator
"P" indicates planktonic or medium-associated		locus_tag=CHL79_00035	4-hydroxyphenyl-beta-ketoacyl-CoA hydrolase
"2" indicates day 2		locus_tag=CHL79_00040	tannase/feruloyl esterase family alpha/beta hydrolase
"7" indicates day 7		locus_tag=CHL79_00045	porin
		locus_tag=CHL79_00050	twin-arginine translocation pathway signal protein
		locus_tag=CHL79_00055	Rrf2 family transcriptional regulator
		locus_tag=CHL79_00060	thioredoxin reductase
		locus_tag=CHL79_00065	TonB-dependent siderophore receptor
		locus_tag=CHL79_00070	hypothetical protein
		locus_tag=CHL79_00075	hypothetical protein
		locus_tag=CHL79_00080	peptidase
		locus_tag=CHL79_00085	hypothetical protein
		locus_tag=CHL79_00090	class D beta-lactamase
		locus_tag=CHL79_00095	GNAT family N-acetyltransferase
		locus_tag=CHL79_00100	long-chain fatty acid--CoA ligase
		locus_tag=CHL79_00105	pyridoxamine 5'-phosphate oxidase
		locus_tag=CHL79_00110	hypothetical protein
		locus_tag=CHL79_00115	LysR family transcriptional regulator
		locus_tag=CHL79_00120	cysteine hydrolase
	hrpA	locus_tag=CHL79_00125	ATP-dependent RNA helicase HrpA hrpA
		locus_tag=CHL79_00130	metallophosphatase
		locus_tag=CHL79_00135	hemagglutinin
		locus_tag=CHL79_00140	ABC transporter substrate-binding protein
		locus_tag=CHL79_00145	GntR family transcriptional regulator
		locus_tag=CHL79_00150	aconitate hydratase
		locus_tag=CHL79_00155	Tat pathway signal protein
		locus_tag=CHL79_00160	ABC transporter substrate-binding protein
		locus_tag=CHL79_00165	metal-dependent phosphohydrolase
		locus_tag=CHL79_00170	DNA ligase
		locus_tag=CHL79_00175	LysR family transcriptional regulator
		locus_tag=CHL79_00180	tautomerase family protein
		locus_tag=CHL79_00185	LysR family transcriptional regulator
		locus_tag=CHL79_00190	tripartite tricarboxylate transporter substrate binding protein
		locus_tag=CHL79_00195	gamma-glutamyltransferase
		locus_tag=CHL79_00200	hypothetical protein
		locus_tag=CHL79_00205	amidohydrolase
		locus_tag=CHL79_00210	LysR family transcriptional regulator
		locus_tag=CHL79_00215	MFS transporter
		locus_tag=CHL79_00220	ABC transporter
		locus_tag=CHL79_00225	ABC transporter permease
		locus_tag=CHL79_00230	hypothetical protein
		locus_tag=CHL79_00235	transporter
		locus_tag=CHL79_00240	N-acetylglutamate synthase
		locus_tag=CHL79_00245	class A beta-lactamase
		locus_tag=CHL79_00250	LysR family transcriptional regulator
		locus_tag=CHL79_00255	glutathione S-transferase
		locus_tag=CHL79_00260	LysE family translocator
		locus_tag=CHL79_00265	DNA-binding protein
		locus_tag=CHL79_00270	erythritol/L-threitol dehydrogenase
		locus_tag=CHL79_00275	ABC transporter permease
		locus_tag=CHL79_00280	D-threitol dehydrogenase
		locus_tag=CHL79_00285	sugar ABC transporter substrate-binding protein
		locus_tag=CHL79_00290	D-xylose ABC transporter ATP-binding protein
	rpiB	locus_tag=CHL79_00295	ribose 5-phosphate isomerase B
	dhaL	locus_tag=CHL79_00300	dihydroxyacetone kinase subunit L
		locus_tag=CHL79_00305	disulfide bond formation protein B
		locus_tag=CHL79_00310	sulfate ABC transporter ATP-binding protein
	cysW	locus_tag=CHL79_00315	sulfate ABC transporter permease subunit CysW
	cysT	locus_tag=CHL79_00320	sulfate ABC transporter permease subunit CysT
		locus_tag=CHL79_00325	thiosulfate transporter subunit
		locus_tag=CHL79_00330	alpha/beta hydrolase
		locus_tag=CHL79_00335	LysR family transcriptional regulator
		locus_tag=CHL79_00340	FMN-dependent NADH-azoreductase
		locus_tag=CHL79_00345	hypothetical protein
		locus_tag=CHL79_00350	NAD(P)H-dependent oxidoreductase
		locus_tag=CHL79_00355	metal ABC transporter substrate-binding protein
		locus_tag=CHL79_00360	ABC transporter permease
		locus_tag=CHL79_00365	ABC transporter ATP-binding protein
		locus_tag=CHL79_00370	ABC transporter
		locus_tag=CHL79_00375	energy-coupling factor transporter transmembrane protein EcfT
		locus_tag=CHL79_00380	BioY family transporter
		locus_tag=CHL79_00385	o-succinylbenzoate--CoA ligase
		locus_tag=CHL79_00390	acetyl-CoA acetyltransferase
		locus_tag=CHL79_00395	oxidoreductase
		locus_tag=CHL79_00400	lipoprotein, YaeC family
		locus_tag=CHL79_00405	single-stranded DNA-binding protein
		locus_tag=CHL79_00415	hypothetical protein
		locus_tag=CHL79_00420	LysR family transcriptional regulator
		locus_tag=CHL79_00430	MerR family transcriptional regulator
		locus_tag=CHL79_00435	integration host factor subunit alpha
		locus_tag=CHL79_00440	phenylalanine--tRNA ligase subunit beta
		locus_tag=CHL79_00445	phenylalanine--tRNA ligase subunit alpha
		locus_tag=CHL79_00450	50S ribosomal protein L20
		locus_tag=CHL79_00455	50S ribosomal protein L35
		locus_tag=CHL79_00460	translation initiation factor IF-3
		locus_tag=CHL79_00465	threonine--tRNA ligase
		locus_tag=CHL79_00470	isocitrate lyase
		locus_tag=CHL79_00475	EamA/RhaT family transporter
		locus_tag=CHL79_00480	DNA topoisomerase III
		locus_tag=CHL79_00485	alpha-hydroxy-acid oxidizing enzyme
		locus_tag=CHL79_00490	ferredoxin
		locus_tag=CHL79_00495	energy transducer TonB
		locus_tag=CHL79_00500	MotA/TolQ/ExbB proton channel family protein
		locus_tag=CHL79_00505	biopolymer transporter ExbD
		locus_tag=CHL79_00510	hemin uptake protein HemP
		locus_tag=CHL79_00515	hypothetical protein
		locus_tag=CHL79_00520	BAX inhibitor (BI)-1/YccA family protein
		locus_tag=CHL79_00525	hypothetical protein
		locus_tag=CHL79_00530	23S rRNA (uracil(1939)-C(5))-methyltransferase
		locus_tag=CHL79_00535	hypothetical protein
		locus_tag=CHL79_00540	transcriptional regulator
		locus_tag=CHL79_00545	epimerase
		locus_tag=CHL79_00550	epimerase
		locus_tag=CHL79_00555	DUF2269 domain-containing protein
		locus_tag=CHL79_00560	transporter
		locus_tag=CHL79_00565	sulfonate ABC transporter ATP-binding protein
		locus_tag=CHL79_00570	ABC transporter permease
	ssuD	locus_tag=CHL79_00575	alkanesulfonate monooxygenase, FMNH(2)-dependent
		locus_tag=CHL79_00580	aliphatic sulfonate ABC transporter substrate-binding protein
		locus_tag=CHL79_00585	sulfonate ABC transporter substrate-binding protein
		locus_tag=CHL79_00590	hypothetical protein
		locus_tag=CHL79_00595	sulfate ABC transporter substrate-binding protein
		locus_tag=CHL79_00600	Fe(2+)-trafficking protein
		locus_tag=CHL79_00605	hypothetical protein
		locus_tag=CHL79_00610	FAD-dependent cmnm(5)s(2)U34 oxidoreductase
		locus_tag=CHL79_00615	TonB-dependent receptor
		locus_tag=CHL79_00620	molybdenum ABC transporter ATP-binding protein
		locus_tag=CHL79_00625	iron ABC transporter substrate-binding protein
		locus_tag=CHL79_00630	iron ABC transporter permease
		locus_tag=CHL79_00635	ABC transporter
		locus_tag=CHL79_00640	hypothetical protein
		locus_tag=CHL79_00645	nitrite reductase
		locus_tag=CHL79_00650	DUF934 domain-containing protein
		locus_tag=CHL79_00655	phosphoadenosine phosphosulfate reductase
		locus_tag=CHL79_00660	sulfate adenylyltransferase small subunit
		locus_tag=CHL79_00665	sulfate adenylyltransferase
		locus_tag=CHL79_00670	ferredoxin family protein
		locus_tag=CHL79_00675	ferredoxin--NADP(+) reductase
		locus_tag=CHL79_00680	hypothetical protein
	psd	locus_tag=CHL79_00685	phosphatidylserine decarboxylase proenzyme
		locus_tag=CHL79_00690	translation initiation factor IF-1
		locus_tag=CHL79_00700	DUF159 family protein
		locus_tag=CHL79_00705	hypothetical protein
		locus_tag=CHL79_00710	hypothetical protein
		locus_tag=CHL79_00715	hypothetical protein
		locus_tag=CHL79_00720	hypothetical protein
		locus_tag=CHL79_00725	hypothetical protein
		locus_tag=CHL79_00730	IS5/IS1182 family transposase
		locus_tag=CHL79_00735	hypothetical protein
		locus_tag=CHL79_00740	hypothetical protein
		locus_tag=CHL79_00745	hypothetical protein
		locus_tag=CHL79_00750	hypothetical protein
		locus_tag=CHL79_00755	hypothetical protein
		locus_tag=CHL79_00760	hypothetical protein
		locus_tag=CHL79_00765	histone
		locus_tag=CHL79_00770	blue light sensor protein
		locus_tag=CHL79_00775	hypothetical protein
		locus_tag=CHL79_00780	modification methylase
		locus_tag=CHL79_00785	DUF4224 domain-containing protein
		locus_tag=CHL79_00790	integrase
		locus_tag=CHL79_00795	hypothetical protein
		locus_tag=CHL79_00800	glutathione S-transferase
		locus_tag=CHL79_00805	ribonuclease H
		locus_tag=CHL79_00810	hypothetical protein
		locus_tag=CHL79_00815	IPTL-CTERM sorting domain-containing protein
		locus_tag=CHL79_00820	histone
		locus_tag=CHL79_00825	hypothetical protein
	gph	locus_tag=CHL79_00835	phosphoglycolate phosphatase
		locus_tag=CHL79_00840	bifunctional 3-demethylubiquinol 3-O-methyltransferase/2-polyprenyl-6-hydroxyphenol methylase
		locus_tag=CHL79_00845	OmpA family protein
		locus_tag=CHL79_00850	DNA gyrase subunit A
		locus_tag=CHL79_00855	phosphoserine aminotransferase
	pheA	locus_tag=CHL79_00860	chorismate mutase
		locus_tag=CHL79_00865	prephenate dehydrogenase
		locus_tag=CHL79_00870	cytidylate kinase
		locus_tag=CHL79_00875	30S ribosomal protein S1
		locus_tag=CHL79_00880	integration host factor subunit beta
		locus_tag=CHL79_00885	hypothetical protein
		locus_tag=CHL79_00890	lipopolysaccharide assembly protein LapB
		locus_tag=CHL79_00895	hypothetical protein
		locus_tag=CHL79_00900	monovalent cation/H+ antiporter subunit A
		locus_tag=CHL79_00905	Na+/H+ antiporter subunit C
		locus_tag=CHL79_00910	monovalent cation/H+ antiporter subunit D
		locus_tag=CHL79_00915	Na+/H+ antiporter subunit E
		locus_tag=CHL79_00920	K+/H+ antiporter subunit F
		locus_tag=CHL79_00925	Na+/H+ antiporter subunit G
		locus_tag=CHL79_00930	3-isopropylmalate dehydrogenase
		locus_tag=CHL79_00935	MFS transporter
		locus_tag=CHL79_00940	DNA recombination protein RmuC
		locus_tag=CHL79_00945	D-glycerate dehydrogenase
		locus_tag=CHL79_00950	sodium:proton antiporter
	pncB	locus_tag=CHL79_00955	nicotinate phosphoribosyltransferase
		locus_tag=CHL79_00960	thioesterase
		locus_tag=CHL79_00965	Phasin (PHA-granule associated protein)
		locus_tag=CHL79_00970	Fe(3+) ABC transporter substrate-binding protein
		locus_tag=CHL79_00975	3-hydroxyacyl-CoA dehydrogenase
		locus_tag=CHL79_00980	N(5)-hydroxyornithine transformylase PvdF
		locus_tag=CHL79_00985	cyclic peptide transporter
		locus_tag=CHL79_00990	esterase
		locus_tag=CHL79_00995	acetyltransferase
		locus_tag=CHL79_01000	ornithine monooxygenase
		locus_tag=CHL79_01005	RNA polymerase sigma factor
		locus_tag=CHL79_01010	iron dicitrate transport regulator FecR
		locus_tag=CHL79_01015	TonB-dependent siderophore receptor
		locus_tag=CHL79_01020	non-ribosomal peptide synthetase
		locus_tag=CHL79_01025	hypothetical protein
		locus_tag=CHL79_01030	polyketide synthase
		locus_tag=CHL79_01035	non-ribosomal peptide synthetase
		locus_tag=CHL79_01040	hypothetical protein
		locus_tag=CHL79_01045	4-phosphopantetheinyl transferase
		locus_tag=CHL79_01050	thioesterase
		locus_tag=CHL79_01055	antibiotic synthesis protein MbtH
		locus_tag=CHL79_01060	ImpA family type VI secretion-associated protein
		locus_tag=CHL79_01065	hypothetical protein
		locus_tag=CHL79_01070	hypothetical protein
		locus_tag=CHL79_01075	RNA polymerase subunit sigma-24
		locus_tag=CHL79_01095	DUF3240 domain-containing protein
		locus_tag=CHL79_01100	CusA/CzcA family heavy metal efflux RND transporter
		locus_tag=CHL79_01105	efflux RND transporter periplasmic adaptor subunit
		locus_tag=CHL79_01110	transporter
		locus_tag=CHL79_01115	hypothetical protein
		locus_tag=CHL79_01160	glutamate--tRNA ligase
		locus_tag=CHL79_01165	O-succinylhomoserine sulfhydrylase
		locus_tag=CHL79_01170	amidophosphoribosyltransferase
		locus_tag=CHL79_01175	colicin V synthesis protein
		locus_tag=CHL79_01180	sporulation protein
		locus_tag=CHL79_01185	bifunctional tetrahydrofolate synthase/dihydrofolate synthase
		locus_tag=CHL79_01190	ArsC family reductase
		locus_tag=CHL79_01195	glycine zipper 2TM domain-containing protein
		locus_tag=CHL79_01200	hypothetical protein
		locus_tag=CHL79_01205	argininosuccinate synthase
		locus_tag=CHL79_01210	LysR family transcriptional regulator
		locus_tag=CHL79_01215	MBL fold metallo-hydrolase
		locus_tag=CHL79_01220	hypothetical protein
	murB	locus_tag=CHL79_01225	UDP-N-acetylenolpyruvoylglucosamine reductase
		locus_tag=CHL79_01230	nucleotide-binding protein
		locus_tag=CHL79_01235	TIGR02281 family clan AA aspartic protease
		locus_tag=CHL79_01240	phosphodiesterase
		locus_tag=CHL79_01245	hypothetical protein
		locus_tag=CHL79_01250	spermidine synthase
		locus_tag=CHL79_01255	TonB-dependent siderophore receptor
		locus_tag=CHL79_01260	DUF350 domain-containing protein
		locus_tag=CHL79_01265	hypothetical protein
		locus_tag=CHL79_01270	glycerol-3-phosphate acyltransferase
		locus_tag=CHL79_01275	Cys-tRNA(Pro) deacylase
		locus_tag=CHL79_01280	DUF2975 domain-containing protein
		locus_tag=CHL79_01285	transcriptional regulator
		locus_tag=CHL79_01290	hypothetical protein
		locus_tag=CHL79_01295	aldo/keto reductase
	hpoD	locus_tag=CHL79_01300	4-hydroxyphenylpyruvate dioxygenase
		locus_tag=CHL79_01305	aromatic amino acid transporter AroP
		locus_tag=CHL79_01310	TetR family transcriptional regulator
		locus_tag=CHL79_01315	LysR family transcriptional regulator
		locus_tag=CHL79_01320	ABC transporter ATP-binding protein
		locus_tag=CHL79_01325	iron ABC transporter permease
		locus_tag=CHL79_01330	ABC transporter substrate-binding protein
		locus_tag=CHL79_01335	alpha/beta hydrolase
		locus_tag=CHL79_01340	penicillin amidase
		locus_tag=CHL79_01345	hypothetical protein
		locus_tag=CHL79_01350	fatty acid hydroxylase
		locus_tag=CHL79_01355	LD-carboxypeptidase
		locus_tag=CHL79_01360	tRNA adenosine(34) deaminase TadA
		locus_tag=CHL79_01365	branched chain amino acid ABC transporter substrate-binding protein
		locus_tag=CHL79_01370	collagenase-like protease
		locus_tag=CHL79_01375	hypothetical protein
		locus_tag=CHL79_01380	CbbBc protein
		locus_tag=CHL79_01385	N-acetyltransferase
		locus_tag=CHL79_01390	helix-turn-helix transcriptional regulator
		locus_tag=CHL79_01395	3-hydroxy-2-methylbutyryl-CoA dehydrogenase
		locus_tag=CHL79_01400	acetyl-CoA acetyltransferase
	livG	locus_tag=CHL79_01405	ABC transporter ATP-binding protein
		locus_tag=CHL79_01410	ABC transporter ATP-binding protein
		locus_tag=CHL79_01415	branched-chain amino acid ABC transporter permease
		locus_tag=CHL79_01420	branched-chain amino acid ABC transporter permease
		locus_tag=CHL79_01425	branched-chain amino acid ABC transporter permease
		locus_tag=CHL79_01430	enoyl-CoA hydratase
		locus_tag=CHL79_01435	branched-chain amino acid ABC transporter substrate-binding protein
		locus_tag=CHL79_01440	long-chain fatty acid--CoA ligase
		locus_tag=CHL79_01445	CoA transferase
		locus_tag=CHL79_01450	fatty-acid--CoA ligase
		locus_tag=CHL79_01455	acyl-CoA dehydrogenase
		locus_tag=CHL79_01460	short-chain dehydrogenase
		locus_tag=CHL79_01465	enoyl-CoA hydratase
		locus_tag=CHL79_01470	3'-5' exonuclease
		locus_tag=CHL79_01475	GGDEF domain-containing protein
		locus_tag=CHL79_01480	O-acetylhomoserine aminocarboxypropyltransferase
		locus_tag=CHL79_01485	hypothetical protein
		locus_tag=CHL79_01490	hypothetical protein
	egtD	locus_tag=CHL79_01495	L-histidine N(alpha)-methyltransferase
		locus_tag=CHL79_01500	OmpW family protein
		locus_tag=CHL79_01505	RNA polymerase subunit sigma
		locus_tag=CHL79_01510	iron dicitrate transport regulator FecR
		locus_tag=CHL79_01515	TonB-dependent siderophore receptor
		locus_tag=CHL79_01520	hypothetical protein
		locus_tag=CHL79_01525	glutathione S-transferase family protein
		locus_tag=CHL79_01530	type II toxin-antitoxin system mRNA interferase toxin, RelE/StbE family
		locus_tag=CHL79_01535	addiction module antitoxin
		locus_tag=CHL79_01540	hypothetical protein
		locus_tag=CHL79_01545	hypothetical protein
		locus_tag=CHL79_01550	hypothetical protein
		locus_tag=CHL79_01555	hypothetical protein
		locus_tag=CHL79_01560	hypothetical protein
		locus_tag=CHL79_01565	hypothetical protein
		locus_tag=CHL79_01570	ATPase
		locus_tag=CHL79_01575	hypothetical protein
		locus_tag=CHL79_01580	hypothetical protein
		locus_tag=CHL79_01585	putative DNA modification/repair radical SAM protein
		locus_tag=CHL79_01590	uracil-DNA glycosylase
		locus_tag=CHL79_01595	amine oxidase
		locus_tag=CHL79_01600	TIGR00374 family protein
	rfbF	locus_tag=CHL79_01605	glucose-1-phosphate cytidylyltransferase
		locus_tag=CHL79_01610	glycosyltransferase
		locus_tag=CHL79_01615	hypothetical protein
	rfbG	locus_tag=CHL79_01620	CDP-glucose 4,6-dehydratase
		locus_tag=CHL79_01625	phosphoribosylformylglycinamidine synthase
	map	locus_tag=CHL79_01630	type I methionyl aminopeptidase
		locus_tag=CHL79_01635	protein-PII
		locus_tag=CHL79_01640	uracil permease
		locus_tag=CHL79_01645	peptide deformylase
		locus_tag=CHL79_01650	hypothetical protein
		locus_tag=CHL79_01670	hypothetical protein
		locus_tag=CHL79_01675	leucyl/phenylalanyl-tRNA--protein transferase
		locus_tag=CHL79_01680	arginyltransferase
		locus_tag=CHL79_01685	IclR family transcriptional regulator
		locus_tag=CHL79_01690	peptidase S11
		locus_tag=CHL79_01695	2-isopropylmalate synthase
	leuA	locus_tag=CHL79_01700	2-isopropylmalate synthase
	pssA	locus_tag=CHL79_01705	CDP-diacylglycerol--serine O-phosphatidyltransferase
		locus_tag=CHL79_01710	ketol-acid reductoisomerase
		locus_tag=CHL79_01715	acetolactate synthase small subunit
	ilvB	locus_tag=CHL79_01720	acetolactate synthase, large subunit, biosynthetic type
		locus_tag=CHL79_01725	RNA polymerase sigma factor
		locus_tag=CHL79_01730	DUF3619 domain-containing protein
		locus_tag=CHL79_01735	hypothetical protein
		locus_tag=CHL79_01740	RDD family protein
		locus_tag=CHL79_01745	diacylglycerol kinase
		locus_tag=CHL79_01750	TIGR00730 family Rossman fold protein
		locus_tag=CHL79_01755	transcriptional regulator
		locus_tag=CHL79_01760	NAD+ synthase
		locus_tag=CHL79_01765	GNAT family N-acetyltransferase
		locus_tag=CHL79_01770	methyl-accepting chemotaxis protein
		locus_tag=CHL79_01775	methyl-accepting chemotaxis protein
		locus_tag=CHL79_01780	inorganic pyrophosphatase
		locus_tag=CHL79_01785	hypothetical protein
		locus_tag=CHL79_01790	Crp/Fnr family transcriptional regulator
		locus_tag=CHL79_01795	aldehyde dehydrogenase
		locus_tag=CHL79_01800	DUF2889 domain-containing protein
	fabG	locus_tag=CHL79_01805	3-oxoacyl-ACP reductase
	moaA	locus_tag=CHL79_01810	GTP 3',8-cyclase MoaA
		locus_tag=CHL79_01815	molybdenum cofactor guanylyltransferase MobA
		locus_tag=CHL79_01820	molybdopterin molybdenumtransferase MoeA
		locus_tag=CHL79_01825	thioredoxin
		locus_tag=CHL79_01830	TetR/AcrR family transcriptional regulator
		locus_tag=CHL79_01835	ABC transporter substrate-binding protein
		locus_tag=CHL79_01840	taurine dioxygenase
		locus_tag=CHL79_01845	acylaldehyde oxidase
		locus_tag=CHL79_01850	(2Fe-2S)-binding protein
		locus_tag=CHL79_01855	porin
		locus_tag=CHL79_01860	ribonuclease HI
		locus_tag=CHL79_01865	SAM-dependent methyltransferase
	gloB	locus_tag=CHL79_01870	hydroxyacylglutathione hydrolase
		locus_tag=CHL79_01875	lytic transglycosylase
		locus_tag=CHL79_01880	ABC transporter substrate-binding protein
		locus_tag=CHL79_01885	hypothetical protein
		locus_tag=CHL79_01890	recombination protein RecR
		locus_tag=CHL79_01895	nucleoid-associated protein, YbaB/EbfC family
		locus_tag=CHL79_01900	DNA polymerase III subunit gamma/tau
		locus_tag=CHL79_01910	aminoacetone oxidase family FAD-binding enzyme
		locus_tag=CHL79_01915	thioredoxin
	rho	locus_tag=CHL79_01920	transcription termination factor Rho
		locus_tag=CHL79_01925	acyl-CoA transferase
		locus_tag=CHL79_01930	excisionase
		locus_tag=CHL79_01935	50S ribosomal protein L31
		locus_tag=CHL79_01940	hypothetical protein
		locus_tag=CHL79_01945	MATE family efflux transporter
	phoR	locus_tag=CHL79_01950	PAS domain-containing sensor histidine kinase
	phoB	locus_tag=CHL79_01955	DNA-binding response regulator
	phoU	locus_tag=CHL79_01960	phosphate transport system regulatory protein PhoU
		locus_tag=CHL79_01965	phosphate ABC transporter ATP-binding protein
	pstA	locus_tag=CHL79_01970	phosphate ABC transporter, permease protein PstA
	pstC	locus_tag=CHL79_01975	phosphate ABC transporter permease subunit PstC
	pstS	locus_tag=CHL79_01980	phosphate ABC transporter substrate-binding protein PstS
		locus_tag=CHL79_01985	exopolyphosphatase
	ppk1	locus_tag=CHL79_01990	polyphosphate kinase 1
		locus_tag=CHL79_01995	phosphatase
		locus_tag=CHL79_02000	GGDEF domain-containing protein
		locus_tag=CHL79_02005	phosphoglucosamine mutase
	folP	locus_tag=CHL79_02010	dihydropteroate synthase
		locus_tag=CHL79_02015	cell division protein FtsH
		locus_tag=CHL79_02020	RlmE family RNA methyltransferase
		locus_tag=CHL79_02025	RNA-binding protein
		locus_tag=CHL79_02030	glycosyltransferase
		locus_tag=CHL79_02035	hypothetical protein
		locus_tag=CHL79_02040	transcription elongation factor GreA
	carB	locus_tag=CHL79_02045	carbamoyl phosphate synthase large subunit
		locus_tag=CHL79_02050	carbamoyl-phosphate synthase small subunit
		locus_tag=CHL79_02055	rRNA methyltransferase
		locus_tag=CHL79_02060	ribonuclease HII
		locus_tag=CHL79_02065	lipid-A-disaccharide synthase
		locus_tag=CHL79_02070	acyl-acyl-carrier-protein
	fabZ	locus_tag=CHL79_02075	3-hydroxyacyl-acyl-carrier-protein
	lpxD	locus_tag=CHL79_02080	UDP-3-O-(3-hydroxymyristoyl)glucosamine N-acyltransferase
		locus_tag=CHL79_02085	hypothetical protein
	bamA	locus_tag=CHL79_02090	outer membrane protein assembly factor BamA
	resP	locus_tag=CHL79_02095	RIP metalloprotease RseP
		locus_tag=CHL79_02100	1-deoxy-D-xylulose-5-phosphate reductoisomerase
		locus_tag=CHL79_02105	phosphatidate cytidylyltransferase
	uppS	locus_tag=CHL79_02110	di-trans,poly-cis-decaprenylcistransferase
		locus_tag=CHL79_02115	ribosome-recycling factor
		locus_tag=CHL79_02120	UMP kinase
	tsf	locus_tag=CHL79_02125	elongation factor Ts
	rpsB	locus_tag=CHL79_02130	30S ribosomal protein S2
		locus_tag=CHL79_02135	amino acid dehydrogenase
		locus_tag=CHL79_02140	NAD(P)H-hydrate dehydratase
	rnr	locus_tag=CHL79_02145	ribonuclease R
		locus_tag=CHL79_02170	hypothetical protein
		locus_tag=CHL79_02175	hypothetical protein
		locus_tag=CHL79_02180	lytic transglycosylase
	glyA	locus_tag=CHL79_02185	serine hydroxymethyltransferase
		locus_tag=CHL79_02190	transcriptional regulator NrdR
		locus_tag=CHL79_02195	chorismate synthase
		locus_tag=CHL79_02200	AraC family transcriptional regulator
		locus_tag=CHL79_02205	CBS domain-containing protein
		locus_tag=CHL79_02210	O-acetylhomoserine aminocarboxypropyltransferase
		locus_tag=CHL79_02215	alpha/beta hydrolase
		locus_tag=CHL79_02220	acetamidase
		locus_tag=CHL79_02225	AraC family transcriptional regulator
		locus_tag=CHL79_02230	alpha/beta hydrolase
		locus_tag=CHL79_02235	DUF962 domain-containing protein
		locus_tag=CHL79_02240	hypothetical protein
		locus_tag=CHL79_02245	DUF2069 domain-containing protein
		locus_tag=CHL79_02250	FAD-binding oxidoreductase
		locus_tag=CHL79_02255	hypothetical protein
		locus_tag=CHL79_02260	thymidylate synthase
		locus_tag=CHL79_02265	dihydrofolate reductase
		locus_tag=CHL79_02270	metallophosphoesterase
		locus_tag=CHL79_02275	TonB-dependent siderophore receptor
		locus_tag=CHL79_02280	histidine kinase
		locus_tag=CHL79_02285	RNA polymerase subunit sigma
		locus_tag=CHL79_02290	TonB-dependent siderophore receptor
		locus_tag=CHL79_02295	iron dicitrate transport regulator FecR
		locus_tag=CHL79_02300	sigma-70 family RNA polymerase sigma factor
		locus_tag=CHL79_02305	HAD family hydrolase
		locus_tag=CHL79_02310	DUF1993 domain-containing protein
		locus_tag=CHL79_02315	MFS transporter
		locus_tag=CHL79_02320	5-oxoprolinase
		locus_tag=CHL79_02325	DUF1445 domain-containing protein
		locus_tag=CHL79_02330	LysR family transcriptional regulator
		locus_tag=CHL79_02335	LysR family transcriptional regulator
		locus_tag=CHL79_02340	ABC transporter substrate-binding protein
		locus_tag=CHL79_02345	4-hydroxythreonine-4-phosphate dehydrogenase
		locus_tag=CHL79_02350	L-rhamnonate dehydratase
		locus_tag=CHL79_02355	dihydrodipicolinate synthase family protein
		locus_tag=CHL79_02360	hypothetical protein
		locus_tag=CHL79_02365	ABC transporter substrate-binding protein
		locus_tag=CHL79_02370	LysR family transcriptional regulator
		locus_tag=CHL79_02375	Crp/Fnr family transcriptional regulator
		locus_tag=CHL79_02380	cytosine deaminase
		locus_tag=CHL79_02385	fimbrial protein
	xth	locus_tag=CHL79_02390	exodeoxyribonuclease III
		locus_tag=CHL79_02395	peptidase M50
		locus_tag=CHL79_02400	hypothetical protein
	nrtC	locus_tag=CHL79_02405	nitrogen regulation protein NR(I)
		locus_tag=CHL79_02410	PAS domain-containing sensor histidine kinase
		locus_tag=CHL79_02415	hypothetical protein
	glnA	locus_tag=CHL79_02420	type I glutamate--ammonia ligase
		locus_tag=CHL79_02425	competence/damage-inducible protein A
		locus_tag=CHL79_02430	hypothetical protein
		locus_tag=CHL79_02435	fatty acid hydroxylase
		locus_tag=CHL79_02440	polysaccharide deacetylase family protein
		locus_tag=CHL79_02445	hypothetical protein
		locus_tag=CHL79_02450	phosphoribosyltransferase
		locus_tag=CHL79_02455	adenylosuccinate synthetase
		locus_tag=CHL79_02460	ATP phosphoribosyltransferase regulatory subunit
	hflC	locus_tag=CHL79_02465	HflC protein
	hflK	locus_tag=CHL79_02470	protease modulator HflK
	hflX	locus_tag=CHL79_02475	GTPase HflX
		locus_tag=CHL79_02480	RNA-binding protein Hfq
		locus_tag=CHL79_02485	ribosome biogenesis GTPase Der
	bamB	locus_tag=CHL79_02490	outer membrane protein assembly factor BamB
		locus_tag=CHL79_02495	hypothetical protein
		locus_tag=CHL79_02500	histidine--tRNA ligase
		locus_tag=CHL79_02505	4-hydroxy-3-methylbut-2-en-1-yl diphosphate synthase
		locus_tag=CHL79_02510	cytoskeleton protein RodZ
		locus_tag=CHL79_02515	type IV pilus biogenesis/stability protein PilW
	rlmN	locus_tag=CHL79_02520	23S rRNA (adenine(2503)-C(2))-methyltransferase RlmN
		locus_tag=CHL79_02525	nucleoside-diphosphate kinase
		locus_tag=CHL79_02530	23S rRNA pseudouridylate synthase B
	scpB	locus_tag=CHL79_02535
		locus_tag=CHL79_02540	RluA family pseudouridine synthase
		locus_tag=CHL79_02545	peptidase
		locus_tag=CHL79_02550	protein-L-isoaspartate O-methyltransferase
		locus_tag=CHL79_02555	5'/3'-nucleotidase SurE
		locus_tag=CHL79_02560	NADPH:quinone oxidoreductase
		locus_tag=CHL79_02565	GGDEF domain-containing protein
		locus_tag=CHL79_02570	alkaline phosphatase
	gltS	locus_tag=CHL79_02575	sodium/glutamate symporter
		locus_tag=CHL79_02580	hypothetical protein
		locus_tag=CHL79_02585	FAD-dependent oxidoreductase
		locus_tag=CHL79_02590	hypothetical protein
	map	locus_tag=CHL79_02595	type I methionyl aminopeptidase
		locus_tag=CHL79_02600	QacE family quaternary ammonium compound efflux SMR transporter
		locus_tag=CHL79_02605	acyl-CoA synthetase
		locus_tag=CHL79_02610	hypothetical protein
		locus_tag=CHL79_02615	spfh domain / band 7 family protein
		locus_tag=CHL79_02620	DNA-binding response regulator
		locus_tag=CHL79_02625	ATP-binding protein
		locus_tag=CHL79_02630	DNA primase
		locus_tag=CHL79_02635	RNA polymerase sigma factor RpoD
		locus_tag=CHL79_02640	CYTH domain-containing protein
		locus_tag=CHL79_02645	GNAT family N-acetyltransferase
		locus_tag=CHL79_02650	DNA-binding protein
	gabT	locus_tag=CHL79_02655	4-aminobutyrate--2-oxoglutarate transaminase
	gabD	locus_tag=CHL79_02660	succinate-semialdehyde dehydrogenase (NADP(+))
		locus_tag=CHL79_02665	2-dehydropantoate 2-reductase
		locus_tag=CHL79_02670	TonB-dependent receptor
		locus_tag=CHL79_02675	oxidoreductase
		locus_tag=CHL79_02680	thiamine biosynthesis protein ApbE
		locus_tag=CHL79_02685	DUF4198 domain-containing protein
		locus_tag=CHL79_02690	DUF2271 domain-containing protein
		locus_tag=CHL79_02695	hypothetical protein
		locus_tag=CHL79_02700	RNA polymerase subunit sigma
		locus_tag=CHL79_02705	iron dicitrate transport regulator FecR
		locus_tag=CHL79_02710	TonB-dependent siderophore receptor
		locus_tag=CHL79_02715	twin-arginine translocation pathway signal protein
		locus_tag=CHL79_02720	transcriptional regulator
		locus_tag=CHL79_02725	peptidylprolyl isomerase
		locus_tag=CHL79_02730	hypothetical protein
		locus_tag=CHL79_02735	cation acetate symporter
		locus_tag=CHL79_02740	sodium:solute symporter
		locus_tag=CHL79_02745	phosphoenolpyruvate synthase
		locus_tag=CHL79_02750	phosphoenolpyruvate synthase regulatory protein
		locus_tag=CHL79_02755	LysR family transcriptional regulator
		locus_tag=CHL79_02760	hypothetical protein
		locus_tag=CHL79_02765	hemin-degrading factor
		locus_tag=CHL79_02770	hypothetical protein
		locus_tag=CHL79_02775	TonB-dependent receptor
		locus_tag=CHL79_02780	alkyl hydroperoxide reductase subunit F
	ahpC	locus_tag=CHL79_02785	peroxiredoxin
	bfr	locus_tag=CHL79_02790	bacterioferritin
		locus_tag=CHL79_02795	histidine kinase
		locus_tag=CHL79_02800	FadR family transcriptional regulator
		locus_tag=CHL79_02805	MFS transporter
		locus_tag=CHL79_02810	ureidoglycolate lyase
		locus_tag=CHL79_02815	alpha-E domain-containing protein
		locus_tag=CHL79_02820	circularly permuted type 2 ATP-grasp protein
		locus_tag=CHL79_02825	DNA internalization-related competence protein ComEC/Rec2
		locus_tag=CHL79_02830	RidA family protein
		locus_tag=CHL79_02835	methyl-accepting chemotaxis protein
	parC	locus_tag=CHL79_02840	DNA topoisomerase IV subunit A
		locus_tag=CHL79_02845	lytic transglycosylase
		locus_tag=CHL79_02850	type IIA DNA topoisomerase subunit B
		locus_tag=CHL79_02855	MFS transporter
		locus_tag=CHL79_02860	SAM-dependent methyltransferase
		locus_tag=CHL79_02865	4-hydroxy-tetrahydrodipicolinate synthase
		locus_tag=CHL79_02870	outer membrane protein assembly factor BamC
		locus_tag=CHL79_02875	hypothetical protein
		locus_tag=CHL79_02880	cupin
		locus_tag=CHL79_02885	DNA-binding protein
		locus_tag=CHL79_02890	salicylaldehyde dehydrogenase
		locus_tag=CHL79_02895	peptidylprolyl isomerase
		locus_tag=CHL79_02900	hypothetical protein
		locus_tag=CHL79_02905	hypothetical protein
		locus_tag=CHL79_02910	peptidase
		locus_tag=CHL79_02915	DNA-binding response regulator
		locus_tag=CHL79_02920	ATP-binding protein
		locus_tag=CHL79_02925	hypothetical protein
		locus_tag=CHL79_02930	deoxyuridine 5'-triphosphate nucleotidohydrolase
		locus_tag=CHL79_02935	hypothetical protein
	coaBC	locus_tag=CHL79_02940	bifunctional phosphopantothenoylcysteine decarboxylase/phosphopantothenate--cysteine ligase CoaBC
	pyrG	locus_tag=CHL79_02945	CTP synthase
		locus_tag=CHL79_02950	3-deoxy-8-phosphooctulonate synthase
		locus_tag=CHL79_02955	DUF1330 domain-containing protein
		locus_tag=CHL79_02960	phosphopyruvate hydratase
		locus_tag=CHL79_02965	cell division protein FtsB
		locus_tag=CHL79_02970	hypothetical protein
		locus_tag=CHL79_02975	redox-regulated molecular chaperone Hsp33
		locus_tag=CHL79_02980	gamma carbonic anhydrase family protein
		locus_tag=CHL79_02985	DUF455 domain-containing protein
		locus_tag=CHL79_02990	EAL domain-containing protein
		locus_tag=CHL79_02995	EAL domain-containing protein
		locus_tag=CHL79_03000	tripartite tricarboxylate transporter substrate binding protein
	xerD	locus_tag=CHL79_03005	site-specific tyrosine recombinase XerD
		locus_tag=CHL79_03010	tripartite tricarboxylate transporter substrate binding protein BugE
		locus_tag=CHL79_03015	transporter
		locus_tag=CHL79_03020	LysR family transcriptional regulator
		locus_tag=CHL79_03025	sodium:solute symporter
	speB	locus_tag=CHL79_03030	agmatinase
		locus_tag=CHL79_03035	AraC family transcriptional regulator
		locus_tag=CHL79_03040	sensor domain-containing diguanylate cyclase
	queG	locus_tag=CHL79_03045	tRNA epoxyqueuosine(34) reductase QueG
		locus_tag=CHL79_03050	tRNA (adenosine(37)-N6)-threonylcarbamoyltransferase complex ATPase subunit type 1 TsaE
		locus_tag=CHL79_03055	N-acetylmuramoyl-L-alanine amidase
		locus_tag=CHL79_03060	glycine zipper 2TM domain-containing protein
		locus_tag=CHL79_03065	hypothetical protein
		locus_tag=CHL79_03070	glycine zipper 2TM domain-containing protein
		locus_tag=CHL79_03075	DNA mismatch repair endonuclease MutL
		locus_tag=CHL79_03080	ABC transporter substrate-binding protein
		locus_tag=CHL79_03085	amidohydrolase
		locus_tag=CHL79_03090	LysR family transcriptional regulator
		locus_tag=CHL79_03095	RND transporter
		locus_tag=CHL79_03100	multidrug efflux RND transporter permease subunit
		locus_tag=CHL79_03105	efflux transporter periplasmic adaptor subunit
		locus_tag=CHL79_03110	alpha/beta hydrolase
		locus_tag=CHL79_03115	LysR family transcriptional regulator
		locus_tag=CHL79_03120	glutamate dehydrogenase
		locus_tag=CHL79_03125	hypothetical protein
		locus_tag=CHL79_03130	6-aminohexanoate hydrolase
		locus_tag=CHL79_03135	methylglyoxal synthase
		locus_tag=CHL79_03140	alpha/beta hydrolase
		locus_tag=CHL79_03145	alpha/beta hydrolase
		locus_tag=CHL79_03150	hypothetical protein
		locus_tag=CHL79_03155	hypothetical protein
		locus_tag=CHL79_03160	hypothetical protein
		locus_tag=CHL79_03165	hypothetical protein
		locus_tag=CHL79_03170	sulfurtransferase
		locus_tag=CHL79_03175	Bcr/CflA family drug resistance efflux transporter
		locus_tag=CHL79_03180	tRNA (adenosine(37)-N6)-dimethylallyltransferase MiaA
		locus_tag=CHL79_03185	ABC transporter ATP-binding protein
		locus_tag=CHL79_03190	ABC transporter permease
		locus_tag=CHL79_03195	IPTL-CTERM sorting domain-containing protein
		locus_tag=CHL79_03200	hypothetical protein
		locus_tag=CHL79_03205	hypothetical protein
		locus_tag=CHL79_03210	glycosyl transferase
		locus_tag=CHL79_03215	cysteine synthase
		locus_tag=CHL79_03220	carotenoid 1,2-hydratase
		locus_tag=CHL79_03225	addiction module antitoxin
		locus_tag=CHL79_03230	plasmid stabilization protein
		locus_tag=CHL79_03235	branched-chain amino acid ABC transporter permease
		locus_tag=CHL79_03240	branched-chain amino acid ABC transporter permease
		locus_tag=CHL79_03245	ABC transporter permease
		locus_tag=CHL79_03250	ABC transporter ATP-binding protein
		locus_tag=CHL79_03255	ABC transporter ATP-binding protein
		locus_tag=CHL79_03260	hypothetical protein
		locus_tag=CHL79_03265	DUF2818 domain-containing protein
		locus_tag=CHL79_03270	NADH-quinone oxidoreductase subunit N
		locus_tag=CHL79_03275	NADH-quinone oxidoreductase subunit M
		locus_tag=CHL79_03280	NADH-quinone oxidoreductase subunit L
		locus_tag=CHL79_03285	NADH-quinone oxidoreductase subunit K
		locus_tag=CHL79_03290	NADH:ubiquinone oxidoreductase subunit J
		locus_tag=CHL79_03295	NADH-quinone oxidoreductase subunit I
		locus_tag=CHL79_03300	NADH-quinone oxidoreductase subunit H
		locus_tag=CHL79_03305	NADH-quinone oxidoreductase subunit G
		locus_tag=CHL79_03310	NADH oxidoreductase (quinone) subunit F
		locus_tag=CHL79_03315	NADH-quinone oxidoreductase subunit E
		locus_tag=CHL79_03320	NADH-quinone oxidoreductase subunit D
		locus_tag=CHL79_03325	NADH-quinone oxidoreductase subunit C
		locus_tag=CHL79_03330	NADH-quinone oxidoreductase subunit B
		locus_tag=CHL79_03335	NADH-quinone oxidoreductase subunit A
		locus_tag=CHL79_03345	preprotein translocase subunit SecG
		locus_tag=CHL79_03350	triose-phosphate isomerase
		locus_tag=CHL79_03355	NAD(P)H-quinone oxidoreductase
	pnp	locus_tag=CHL79_03360	polyribonucleotide nucleotidyltransferase
		locus_tag=CHL79_03365	30S ribosomal protein S15
		locus_tag=CHL79_03370	hypothetical protein
		locus_tag=CHL79_03375	general secretion pathway protein GspH
	pilV	locus_tag=CHL79_03380	type IV pilus modification protein PilV
		locus_tag=CHL79_03385	prepilin-type cleavage/methylation domain-containing protein
		locus_tag=CHL79_03390	pilus assembly protein PilX
		locus_tag=CHL79_03395	hypothetical protein
		locus_tag=CHL79_03400	prepilin-type cleavage/methylation domain-containing protein
		locus_tag=CHL79_03405	prepilin-type cleavage/methylation domain-containing protein
	pilV	locus_tag=CHL79_03410	type IV pilus modification protein PilV
		locus_tag=CHL79_03415	hypothetical protein
		locus_tag=CHL79_03420	hypothetical protein
		locus_tag=CHL79_03425	hypothetical protein
		locus_tag=CHL79_03430	prepilin-type cleavage/methylation domain-containing protein
	ribD	locus_tag=CHL79_03435	riboflavin biosynthesis protein RibD
		locus_tag=CHL79_03440	phospholipase
		locus_tag=CHL79_03445	tRNA dihydrouridine(16) synthase DusC
		locus_tag=CHL79_03450	hypothetical protein
		locus_tag=CHL79_03455	methyltransferase
		locus_tag=CHL79_03460	N-acetyltransferase
		locus_tag=CHL79_03465	coniferyl aldehyde dehydrogenase
		locus_tag=CHL79_03470	hypothetical protein
	clpB	locus_tag=CHL79_03475	ATP-dependent chaperone ClpB
		locus_tag=CHL79_03480	AraC family transcriptional regulator
		locus_tag=CHL79_03485	EamA family transporter
		locus_tag=CHL79_03490	molybdenum cofactor biosynthesis protein MoaE
		locus_tag=CHL79_03495	hypothetical protein
		locus_tag=CHL79_03500	hypothetical protein
		locus_tag=CHL79_03505	hypothetical protein
	dapA	locus_tag=CHL79_03510	4-hydroxy-tetrahydrodipicolinate synthase
		locus_tag=CHL79_03515	hypothetical protein
	moaD	locus_tag=CHL79_03520	molybdopterin synthase sulfur carrier subunit
		locus_tag=CHL79_03525	molybdopterin molybdenumtransferase MoeA
	mobB	locus_tag=CHL79_03530	molybdopterin-guanine dinucleotide biosynthesis protein MobB
		locus_tag=CHL79_03535	threonine synthase
		locus_tag=CHL79_03540	homoserine dehydrogenase
		locus_tag=CHL79_03545	pyridoxal phosphate-dependent aminotransferase
		locus_tag=CHL79_03550	hypothetical protein
		locus_tag=CHL79_03555	peroxiredoxin
		locus_tag=CHL79_03560	phosphate starvation-inducible protein PhoH
		locus_tag=CHL79_03565	hypothetical protein
		locus_tag=CHL79_03570	replicative DNA helicase
		locus_tag=CHL79_03575	50S ribosomal protein L9
	rpsR	locus_tag=CHL79_03580	30S ribosomal protein S18
	priB	locus_tag=CHL79_03585	primosomal replication protein N
		locus_tag=CHL79_03590	30S ribosomal protein S6
		locus_tag=CHL79_03595	nucleotide exchange factor GrpE
		locus_tag=CHL79_03600	molecular chaperone DnaK
	dnaJ	locus_tag=CHL79_03605	molecular chaperone DnaJ
		locus_tag=CHL79_03610	flagellar motor protein
		locus_tag=CHL79_03615	LysR family transcriptional regulator
	leuC	locus_tag=CHL79_03620	3-isopropylmalate dehydratase large subunit
		locus_tag=CHL79_03625	entericidin, EcnA/B family
	leuD	locus_tag=CHL79_03630	3-isopropylmalate dehydratase small subunit
	leuB	locus_tag=CHL79_03635	3-isopropylmalate dehydrogenase
	asd	locus_tag=CHL79_03640	aspartate-semialdehyde dehydrogenase
		locus_tag=CHL79_03645	hypothetical protein
		locus_tag=CHL79_03650	tRNA pseudouridine(38-40) synthase TruA
		locus_tag=CHL79_03655	phosphoribosylanthranilate isomerase
	trpB	locus_tag=CHL79_03660	tryptophan synthase subunit beta
		locus_tag=CHL79_03665	tryptophan synthase subunit alpha
		locus_tag=CHL79_03670	acetyl-CoA carboxylase, carboxyltransferase subunit beta
		locus_tag=CHL79_03675	YggT family protein
		locus_tag=CHL79_03680	peptidase S16
	lysS	locus_tag=CHL79_03685	lysine--tRNA ligase
		locus_tag=CHL79_03690	hypothetical protein
		locus_tag=CHL79_03695	diguanylate cyclase response regulator
		locus_tag=CHL79_03700	mechanosensitive ion channel protein MscS
		locus_tag=CHL79_03705	phosphoribosylglycinamide formyltransferase 2
		locus_tag=CHL79_03710	N-methyl-D-aspartate receptor NMDAR2C subunit
		locus_tag=CHL79_03715	DNA-binding protein
		locus_tag=CHL79_03720	6-phosphofructokinase
		locus_tag=CHL79_03725	beta-N-acetylhexosaminidase
		locus_tag=CHL79_03730	holo-ACP synthase
		locus_tag=CHL79_03735	pyridoxine 5'-phosphate synthase
	recO	locus_tag=CHL79_03740	DNA repair protein RecO
		locus_tag=CHL79_03745	GTPase Era
		locus_tag=CHL79_03750	ribonuclease 3
		locus_tag=CHL79_03755	DUF4845 domain-containing protein
	lepB	locus_tag=CHL79_03760	S26 family signal peptidase
		locus_tag=CHL79_03765	elongation factor 4
		locus_tag=CHL79_03770	serine peptidase
		locus_tag=CHL79_03775	anti-sigma factor
	rpoE	locus_tag=CHL79_03780	RNA polymerase sigma factor RpoE
	fabF	locus_tag=CHL79_03785	beta-ketoacyl-acyl-carrier-protein
		locus_tag=CHL79_03790	acyl carrier protein
	fabG	locus_tag=CHL79_03795	beta-ketoacyl-ACP reductase
	fabD	locus_tag=CHL79_03800	acyl-carrier-protein
		locus_tag=CHL79_03805	3-oxoacyl-ACP synthase III
		locus_tag=CHL79_03810	phosphate acyltransferase
		locus_tag=CHL79_03815	50S ribosomal protein L32
		locus_tag=CHL79_03820	hypothetical protein
		locus_tag=CHL79_03825	septum formation inhibitor Maf
		locus_tag=CHL79_03830	ribosomal RNA small subunit methyltransferase I
		locus_tag=CHL79_03835	S49 family peptidase
		locus_tag=CHL79_03840	2Fe-2S ferredoxin
		locus_tag=CHL79_03845	HAD family hydrolase
		locus_tag=CHL79_03850	ribosomal large subunit pseudouridine synthase C
		locus_tag=CHL79_03855	hypothetical protein
		locus_tag=CHL79_03860	ribonuclease E/G
		locus_tag=CHL79_03865	peroxide stress protein YaaA
		locus_tag=CHL79_03870	2-oxoglutarate-dependent dioxygenase
		locus_tag=CHL79_03875	NADPH-dependent 7-cyano-7-deazaguanine reductase QueF
		locus_tag=CHL79_03880	chemotaxis protein
		locus_tag=CHL79_03885	DNA polymerase IV
		locus_tag=CHL79_03890	hypothetical protein
		locus_tag=CHL79_03895	RNA polymerase subunit sigma-70
		locus_tag=CHL79_03900	RNA polymerase subunit sigma-24
		locus_tag=CHL79_03905	DUF3455 domain-containing protein
		locus_tag=CHL79_03910	AraC family transcriptional regulator
		locus_tag=CHL79_03915	2-isopropylmalate synthase
	lldD	locus_tag=CHL79_03920	alpha-hydroxy-acid oxidizing enzyme
		locus_tag=CHL79_03925	L-lactate permease
		locus_tag=CHL79_03930	MarR family transcriptional regulator
		locus_tag=CHL79_03935	cupin
		locus_tag=CHL79_03940	tripartite tricarboxylate transporter substrate binding protein
		locus_tag=CHL79_03945	TetR family transcriptional regulator
	pbpC	locus_tag=CHL79_03950	penicillin-binding protein 1C
		locus_tag=CHL79_03955	hypothetical protein
		locus_tag=CHL79_03960	endonuclease
		locus_tag=CHL79_03965	glyoxalase/bleomycin resistance/dioxygenase family protein
		locus_tag=CHL79_03970	carbohydrate ABC transporter permease
		locus_tag=CHL79_03975	ABC transporter permease
		locus_tag=CHL79_03980	ABC transporter substrate-binding protein
		locus_tag=CHL79_03985	ABC transporter ATP-binding protein
		locus_tag=CHL79_03990	Asp-tRNA(Asn)/Glu-tRNA(Gln) amidotransferase GatCAB subunit A
		locus_tag=CHL79_03995	AraC family transcriptional regulator
		locus_tag=CHL79_04000	transporter
		locus_tag=CHL79_04005	hypothetical protein
		locus_tag=CHL79_04010	alpha-2-macroglobulin
		locus_tag=CHL79_04015	hypothetical protein
		locus_tag=CHL79_04020	rhomboid family intramembrane serine protease
		locus_tag=CHL79_04025	Twin-arginine translocation pathway signal
	argH	locus_tag=CHL79_04030	argininosuccinate lyase
		locus_tag=CHL79_04035	sensor histidine kinase
		locus_tag=CHL79_04040	DNA-binding response regulator
		locus_tag=CHL79_04045	aminotransferase class V-fold PLP-dependent enzyme
		locus_tag=CHL79_04050	reactive intermediate/imine deaminase
		locus_tag=CHL79_04055	histidine kinase
		locus_tag=CHL79_04060	DNA-binding response regulator
		locus_tag=CHL79_04065	ZIP family metal transporter
		locus_tag=CHL79_04070	carboxymethylenebutenolidase
		locus_tag=CHL79_04075	DNA polymerase I
		locus_tag=CHL79_04080	hypothetical protein
		locus_tag=CHL79_04085	homoserine kinase
		locus_tag=CHL79_04090	hypothetical protein
		locus_tag=CHL79_04095	alkaline phosphatase
		locus_tag=CHL79_04100	hypothetical protein
		locus_tag=CHL79_04105	DNA helicase II
		locus_tag=CHL79_04110	guanosine monophosphate reductase
		locus_tag=CHL79_04130	C4-dicarboxylate ABC transporter substrate-binding protein
		locus_tag=CHL79_04135	Bcr/CflA family drug resistance efflux transporter
		locus_tag=CHL79_04140	histidine kinase
		locus_tag=CHL79_04145	DEAD/DEAH box helicase
		locus_tag=CHL79_04150	oligoribonuclease
		locus_tag=CHL79_04155	peptidase M48
		locus_tag=CHL79_04160	4a-hydroxytetrahydrobiopterin dehydratase
	rsgA	locus_tag=CHL79_04165	ribosome small subunit-dependent GTPase A
		locus_tag=CHL79_04170	cobalamin biosynthesis protein CbiB
		locus_tag=CHL79_04175	coenzyme A pyrophosphatase
		locus_tag=CHL79_04180	50S ribosomal protein L19
		locus_tag=CHL79_04185	tRNA (guanosine(37)-N1)-methyltransferase TrmD
		locus_tag=CHL79_04190	ribosome maturation factor RimM
		locus_tag=CHL79_04195	30S ribosomal protein S16
		locus_tag=CHL79_04200	N-acetyltransferase
		locus_tag=CHL79_04205	hypothetical protein
		locus_tag=CHL79_04210	inorganic phosphate transporter
		locus_tag=CHL79_04215	DUF47 domain-containing protein
		locus_tag=CHL79_04220	hypothetical protein
		locus_tag=CHL79_04225	ABC transporter ATP-binding protein
		locus_tag=CHL79_04230	ABC transporter ATP-binding protein
		locus_tag=CHL79_04235	ABC transporter ATP-binding protein
		locus_tag=CHL79_04240	branched-chain amino acid ABC transporter permease
		locus_tag=CHL79_04245	aldehyde-activating protein
		locus_tag=CHL79_04250	disulfide bond formation protein DsbA
		locus_tag=CHL79_04255	short-chain dehydrogenase
		locus_tag=CHL79_04260	transcriptional regulator
		locus_tag=CHL79_04265	replication-associated recombination protein A
	brnQ	locus_tag=CHL79_04270	branched-chain amino acid transport system II carrier protein
		locus_tag=CHL79_04275	chemotaxis protein
	lolA	locus_tag=CHL79_04280	outer membrane lipoprotein carrier protein LolA
		locus_tag=CHL79_04285	DNA translocase FtsK
	trxB	locus_tag=CHL79_04290	thioredoxin-disulfide reductase
		locus_tag=CHL79_04295	50S ribosomal protein L28
	rpmG	locus_tag=CHL79_04300	50S ribosomal protein L33
		locus_tag=CHL79_04305	2-aminoadipate aminotransferase
		locus_tag=CHL79_04310	hypothetical protein
		locus_tag=CHL79_04315	acyl-CoA desaturase
		locus_tag=CHL79_04320	SAM-dependent methyltransferase
		locus_tag=CHL79_04325	hypothetical protein
		locus_tag=CHL79_04330	phosphoribosylglycinamide formyltransferase
		locus_tag=CHL79_04335	DUF480 domain-containing protein
		locus_tag=CHL79_04340	pimeloyl-CoA dehydrogenase large subunit
		locus_tag=CHL79_04345	acyl-CoA dehydrogenase
		locus_tag=CHL79_04350	bestrophin
		locus_tag=CHL79_04355	IPTL-CTERM sorting domain-containing protein
		locus_tag=CHL79_04360	DNA-binding response regulator
		locus_tag=CHL79_04365	histidine kinase
		locus_tag=CHL79_04370	histidine kinase
		locus_tag=CHL79_04375	SAM-dependent methyltransferase
		locus_tag=CHL79_04380	HNH endonuclease
	ribF	locus_tag=CHL79_04385	riboflavin biosynthesis protein RibF
		locus_tag=CHL79_04390	isoleucine--tRNA ligase
		locus_tag=CHL79_04395	signal peptidase II
		locus_tag=CHL79_04400	hypothetical protein
		locus_tag=CHL79_04405	NUDIX hydrolase
		locus_tag=CHL79_04410	quinone oxidoreductase
		locus_tag=CHL79_04415	EamA family transporter
		locus_tag=CHL79_04420	bifunctional diguanylate cyclase/phosphodiesterase
		locus_tag=CHL79_04425	3-oxoacyl-ACP reductase
		locus_tag=CHL79_04430	hypothetical protein
		locus_tag=CHL79_04435	tripartite tricarboxylate transporter permease
		locus_tag=CHL79_04440	tripartite tricarboxylate transporter TctB family protein
		locus_tag=CHL79_04445	type II secretion system protein E
		locus_tag=CHL79_04450	spermidine synthase
		locus_tag=CHL79_04455	DNA-deoxyinosine glycosylase
		locus_tag=CHL79_04460	DNAase
		locus_tag=CHL79_04465	histidine kinase
	lolD	locus_tag=CHL79_04470	lipoprotein-releasing system ATP-binding protein LolD
		locus_tag=CHL79_04475	lipoprotein-releasing system transmembrane subunit LolC
		locus_tag=CHL79_04480	MarR family transcriptional regulator
		locus_tag=CHL79_04485	TctC
		locus_tag=CHL79_04490	twin-arginine translocation pathway signal protein
		locus_tag=CHL79_04495	phosphoglycerate mutase
	recJ	locus_tag=CHL79_04500	single-stranded-DNA-specific exonuclease RecJ
		locus_tag=CHL79_04505	hypothetical protein
		locus_tag=CHL79_04510	DUF4810 domain-containing protein
		locus_tag=CHL79_04515	hypothetical protein
		locus_tag=CHL79_04520	methyl-accepting chemotaxis protein
		locus_tag=CHL79_04525	PHP domain-containing protein
		locus_tag=CHL79_04530	threonylcarbamoyl-AMP synthase
		locus_tag=CHL79_04535	methyl-accepting chemotaxis protein
		locus_tag=CHL79_04540	site-2 protease family protein
		locus_tag=CHL79_04545	tryptophan--tRNA ligase
		locus_tag=CHL79_04550	DNA-binding response regulator
		locus_tag=CHL79_04555	peptidoglycan-binding protein
		locus_tag=CHL79_04560	histidine kinase
		locus_tag=CHL79_04575	heat-inducible transcriptional repressor HrcA
		locus_tag=CHL79_04580	NAD kinase
		locus_tag=CHL79_04585	DNA repair protein RecN
		locus_tag=CHL79_04590	RNase adaptor protein RapZ
		locus_tag=CHL79_04595	two-component system response regulator CreB
		locus_tag=CHL79_04600	two-component system sensor histidine kinase CreC
		locus_tag=CHL79_04605	cell envelope integrity protein CreD
		locus_tag=CHL79_04610	hypothetical protein
	mutY	locus_tag=CHL79_04615	A/G-specific adenine glycosylase
		locus_tag=CHL79_04620	dynamin family protein
		locus_tag=CHL79_04625	DNA-formamidopyrimidine glycosylase
		locus_tag=CHL79_04630	hypothetical protein
		locus_tag=CHL79_04635	hypothetical protein
		locus_tag=CHL79_04640	4-(cytidine 5'-diphospho)-2-C-methyl-D-erythritol kinase
		locus_tag=CHL79_04650	ribose-phosphate pyrophosphokinase
		locus_tag=CHL79_04655	50S ribosomal protein L25
		locus_tag=CHL79_04660	aminoacyl-tRNA hydrolase
		locus_tag=CHL79_04665	ferredoxin
		locus_tag=CHL79_04670	ABC transporter permease
		locus_tag=CHL79_04675	peptide ABC transporter permease
		locus_tag=CHL79_04680	ABC transporter ATP-binding protein
		locus_tag=CHL79_04685	peptide ABC transporter ATP-binding protein
		locus_tag=CHL79_04690	ABC transporter substrate-binding protein
		locus_tag=CHL79_04695	amidase
		locus_tag=CHL79_04700	ABC transporter substrate-binding protein
		locus_tag=CHL79_04705	AraC family transcriptional regulator
		locus_tag=CHL79_04710	esterase
		locus_tag=CHL79_04715	threonine transporter RhtB
		locus_tag=CHL79_04720	DUF429 domain-containing protein
		locus_tag=CHL79_04725	EamA family transporter
		locus_tag=CHL79_04730	GTP cyclohydrolase I
		locus_tag=CHL79_04735	endonuclease
		locus_tag=CHL79_04740	dihydroneopterin triphosphate diphosphatase
		locus_tag=CHL79_04745	curli production assembly/transport component CsgG
		locus_tag=CHL79_04750	aspartate--tRNA ligase
		locus_tag=CHL79_04755	DUF502 domain-containing protein
		locus_tag=CHL79_04760	FmdB family transcriptional regulator
		locus_tag=CHL79_04765	hypothetical protein
		locus_tag=CHL79_04770	sodium:solute symporter
		locus_tag=CHL79_04775	ubiquinone biosynthesis regulatory protein kinase UbiB
		locus_tag=CHL79_04780	hypothetical protein
		locus_tag=CHL79_04785	transporter
		locus_tag=CHL79_04790	bifunctional demethylmenaquinone methyltransferase/2-methoxy-6-polyprenyl-1,4-benzoquinol methylase
		locus_tag=CHL79_04795	DUF971 domain-containing protein
		locus_tag=CHL79_04800	HIT domain-containing protein
		locus_tag=CHL79_04805	FAD-linked oxidase
		locus_tag=CHL79_04810	sn-glycerol-3-phosphate ABC transporter substrate-binding protein
		locus_tag=CHL79_04815	glycerol-3-phosphate transporter permease
		locus_tag=CHL79_04820	glycerol-3-phosphate transporter
	ugpC	locus_tag=CHL79_04825	ABC transporter ATP-binding protein
		locus_tag=CHL79_04830	glycerophosphodiester phosphodiesterase
		locus_tag=CHL79_04835	mechanosensitive ion channel protein MscS
		locus_tag=CHL79_04840	N-formylglutamate amidohydrolase
		locus_tag=CHL79_04845	ABC transporter substrate-binding protein
		locus_tag=CHL79_04850	LysR family transcriptional regulator
		locus_tag=CHL79_04855	hypothetical protein
		locus_tag=CHL79_04860	hypothetical protein
		locus_tag=CHL79_04865	glutamyl-tRNA reductase
		locus_tag=CHL79_04870	peptide chain release factor 1
	prmC	locus_tag=CHL79_04875	protein-(glutamine-N5) methyltransferase, release factor-specific
	grxD	locus_tag=CHL79_04880	monothiol glutaredoxin, Grx4 family
		locus_tag=CHL79_04885	HlyC/CorC family transporter
		locus_tag=CHL79_04890	lytic transglycosylase
		locus_tag=CHL79_04895	proline--tRNA ligase
		locus_tag=CHL79_04900	RNA pyrophosphohydrolase
		locus_tag=CHL79_04905	glutamate 5-kinase
	obgE	locus_tag=CHL79_04910	GTPase ObgE
		locus_tag=CHL79_04915	50S ribosomal protein L27
	rplU	locus_tag=CHL79_04920	50S ribosomal protein L21
		locus_tag=CHL79_04925	octaprenyl diphosphate synthase
	pilB	locus_tag=CHL79_04935	type IV-A pilus assembly ATPase PilB
		locus_tag=CHL79_04940	type II secretion system protein F
		locus_tag=CHL79_04945	prepilin peptidase
		locus_tag=CHL79_04950	dephospho-CoA kinase
		locus_tag=CHL79_04955	cell division protein ZapD
		locus_tag=CHL79_04960	DNA gyrase inhibitor YacG
		locus_tag=CHL79_04965	8-oxo-dGTP diphosphatase MutT
		locus_tag=CHL79_04970	AAA family ATPase
		locus_tag=CHL79_04975	bifunctional ornithine acetyltransferase/N-acetylglutamate synthase
		locus_tag=CHL79_04980	preprotein translocase subunit SecA
		locus_tag=CHL79_04985	hypothetical protein
		locus_tag=CHL79_04995	ClpXP protease specificity-enhancing factor
		locus_tag=CHL79_05000	glutathione S-transferase
		locus_tag=CHL79_05005	cytochrome c1
		locus_tag=CHL79_05010	cytochrome b
	petA	locus_tag=CHL79_05015	ubiquinol-cytochrome c reductase iron-sulfur subunit
	mscL	locus_tag=CHL79_05020	large conductance mechanosensitive channel protein MscL
	pdxA	locus_tag=CHL79_05025	4-hydroxythreonine-4-phosphate dehydrogenase PdxA
		locus_tag=CHL79_05030	Nif3-like dinuclear metal center hexameric protein
		locus_tag=CHL79_05035	MFS transporter
		locus_tag=CHL79_05040	hypothetical protein
		locus_tag=CHL79_05045	integrase
		locus_tag=CHL79_05050	hypothetical protein
		locus_tag=CHL79_05055	hypothetical protein
		locus_tag=CHL79_05060	hypothetical protein
		locus_tag=CHL79_05065	hypothetical protein
		locus_tag=CHL79_05070	hypothetical protein
		locus_tag=CHL79_05075	hypothetical protein
		locus_tag=CHL79_05080	2-alkenal reductase
		locus_tag=CHL79_05085	D-hexose-6-phosphate mutarotase
		locus_tag=CHL79_05090	hypothetical protein
	hisA	locus_tag=CHL79_05095	1-(5-phosphoribosyl)-5-(5-phosphoribosylamino)methylideneamino
	hisH	locus_tag=CHL79_05100	imidazole glycerol phosphate synthase subunit HisH
		locus_tag=CHL79_05105	imidazoleglycerol-phosphate dehydratase
		locus_tag=CHL79_05110	histidinol-phosphate transaminase
		locus_tag=CHL79_05115	PIN domain-containing protein
		locus_tag=CHL79_05120	hypothetical protein
	hisD	locus_tag=CHL79_05125	histidinol dehydrogenase
		locus_tag=CHL79_05130	hypothetical protein
		locus_tag=CHL79_05135	ATP phosphoribosyltransferase
	murA	locus_tag=CHL79_05140	UDP-N-acetylglucosamine 1-carboxyvinyltransferase
		locus_tag=CHL79_05145	BolA family transcriptional regulator
		locus_tag=CHL79_05150	metal-dependent hydrolase
		locus_tag=CHL79_05155	ABC transporter ATP-binding protein
		locus_tag=CHL79_05160	anti-anti-sigma factor
		locus_tag=CHL79_05165	hypothetical protein
		locus_tag=CHL79_05170	ABC transporter
	mlaD	locus_tag=CHL79_05175	outer membrane lipid asymmetry maintenance protein MlaD
		locus_tag=CHL79_05180	ABC transporter permease
		locus_tag=CHL79_05185	ABC transporter ATP-binding protein
		locus_tag=CHL79_05190	amino acid ABC transporter ATP-binding protein
		locus_tag=CHL79_05195	amino acid ABC transporter permease
		locus_tag=CHL79_05200	amino acid ABC transporter substrate-binding protein
		locus_tag=CHL79_05205	histidine kinase
		locus_tag=CHL79_05210	glycosyl transferase family 1
		locus_tag=CHL79_05215	hypothetical protein
		locus_tag=CHL79_05220	hypothetical protein
		locus_tag=CHL79_05225	penicillin-binding protein activator LpoB
		locus_tag=CHL79_05230	hypothetical protein
		locus_tag=CHL79_05235	hypothetical protein
	galE	locus_tag=CHL79_05240	UDP-glucose 4-epimerase GalE
		locus_tag=CHL79_05245	imidazole glycerol phosphate synthase cyclase subunit
		locus_tag=CHL79_05250	phosphoribosyl-AMP cyclohydrolase
		locus_tag=CHL79_05255	phosphoribosyl-ATP diphosphatase
		locus_tag=CHL79_05260	hypothetical protein
		locus_tag=CHL79_05265	patatin
		locus_tag=CHL79_05270	histidine triad nucleotide-binding protein
		locus_tag=CHL79_05275	twin-arginine translocase subunit TatA
	tatB	locus_tag=CHL79_05280	twin-arginine translocase subunit TatB
	tatC	locus_tag=CHL79_05285	twin-arginine translocase subunit TatC
	gltD	locus_tag=CHL79_05290	glutamate synthase subunit beta
		locus_tag=CHL79_05295	glutamate synthase subunit alpha
		locus_tag=CHL79_05300	transposase
		locus_tag=CHL79_05305	IclR family transcriptional regulator
		locus_tag=CHL79_05310	3-oxoadipate CoA-transferase
		locus_tag=CHL79_05315	3-oxoadipate CoA-transferase
	pcaF	locus_tag=CHL79_05320	3-oxoadipyl-CoA thiolase
		locus_tag=CHL79_05325	SDR family oxidoreductase
		locus_tag=CHL79_05330	tripartite tricarboxylate transporter substrate binding protein
		locus_tag=CHL79_05335	hypothetical protein
		locus_tag=CHL79_05340	alkaline phosphatase
		locus_tag=CHL79_05345	alkaline phosphatase
		locus_tag=CHL79_05350	MBL fold metallo-hydrolase
		locus_tag=CHL79_05355	SAM-dependent methyltransferase
		locus_tag=CHL79_05360	peptidase
		locus_tag=CHL79_05365	deoxyguanosinetriphosphate triphosphohydrolase
		locus_tag=CHL79_05370	3-dehydroquinate synthase
		locus_tag=CHL79_05375	shikimate kinase
		locus_tag=CHL79_05380	hypothetical protein
		locus_tag=CHL79_05385	secretin
		locus_tag=CHL79_05390	pilus assembly protein PilP
		locus_tag=CHL79_05395	pilus assembly protein PilO
		locus_tag=CHL79_05400	fimbrial protein
		locus_tag=CHL79_05405	pilus assembly protein PilM
		locus_tag=CHL79_05410	penicillin-binding protein 1A
		locus_tag=CHL79_05415	iron donor protein CyaY
		locus_tag=CHL79_05420	hypothetical protein
		locus_tag=CHL79_05425	MBL fold metallo-hydrolase
		locus_tag=CHL79_05430	sulfoxide reductase heme-binding subunit YedZ
		locus_tag=CHL79_05435	mononuclear molybdenum enzyme YedY
	ccsB	locus_tag=CHL79_05440	c-type cytochrome biogenesis protein CcsB
		locus_tag=CHL79_05445	cytochrome c biogenesis protein ResB
		locus_tag=CHL79_05450	cytochrome c4
		locus_tag=CHL79_05455	AraC family transcriptional regulator
		locus_tag=CHL79_05460	ribokinase
		locus_tag=CHL79_05465	D-arabinitol 4-dehydrogenase
		locus_tag=CHL79_05470	ABC transporter ATP-binding protein
		locus_tag=CHL79_05475	carbohydrate ABC transporter permease
		locus_tag=CHL79_05480	sugar ABC transporter permease
		locus_tag=CHL79_05485	sugar ABC transporter substrate-binding protein
		locus_tag=CHL79_05490	gluconolaconase
		locus_tag=CHL79_05495	glucose-6-phosphate isomerase
	zwf	locus_tag=CHL79_05500	glucose-6-phosphate dehydrogenase
		locus_tag=CHL79_05505	YihA family ribosome biogenesis GTP-binding protein
		locus_tag=CHL79_05510	alpha/beta hydrolase
		locus_tag=CHL79_05515	lipid A biosynthesis acyltransferase
		locus_tag=CHL79_05520	lipid A biosynthesis acyltransferase
		locus_tag=CHL79_05525	S-adenosylmethionine synthase
		locus_tag=CHL79_05530	hypothetical protein
		locus_tag=CHL79_05535	glycosyl transferase family 1
		locus_tag=CHL79_05540	glycosyl transferase family 1
		locus_tag=CHL79_05545	hypothetical protein
		locus_tag=CHL79_05550	UDP-N-acetylglucosamine 2-epimerase (non-hydrolyzing)
		locus_tag=CHL79_05555	hypothetical protein
		locus_tag=CHL79_05560	hypothetical protein
		locus_tag=CHL79_05565	teichoic acid ABC transporter ATP-binding protein
		locus_tag=CHL79_05570	sugar ABC transporter permease
		locus_tag=CHL79_05575	mannose-1-phosphate guanylyltransferase/mannose-6-phosphate isomerase
		locus_tag=CHL79_05580	hypothetical protein
		locus_tag=CHL79_05585	cysteine hydrolase
	pncB	locus_tag=CHL79_05590	nicotinate phosphoribosyltransferase
		locus_tag=CHL79_05595	NAD+ synthase
		locus_tag=CHL79_05600	cytidyltransferase
		locus_tag=CHL79_05605	N-acetyltransferase
		locus_tag=CHL79_05610	transcriptional regulator
		locus_tag=CHL79_05615	glyoxalase
		locus_tag=CHL79_05620	ABC transporter permease
		locus_tag=CHL79_05625	methionine ABC transporter ATP-binding protein
		locus_tag=CHL79_05630	metal ABC transporter substrate-binding protein
		locus_tag=CHL79_05635	2OG-Fe(II) oxygenase
		locus_tag=CHL79_05640	O-acetylhomoserine aminocarboxypropyltransferase
		locus_tag=CHL79_05645	ABC transporter substrate-binding protein
		locus_tag=CHL79_05650	sulfonate ABC transporter permease
		locus_tag=CHL79_05655	ABC transporter
		locus_tag=CHL79_05660	cytochrome C
		locus_tag=CHL79_05665	hypothetical protein
		locus_tag=CHL79_05670	2Fe-2S ferredoxin
		locus_tag=CHL79_05675	carbon monoxide dehydrogenase
		locus_tag=CHL79_05680	LysR family transcriptional regulator
		locus_tag=CHL79_05685	EamA family transporter
		locus_tag=CHL79_05690	LysR family transcriptional regulator
		locus_tag=CHL79_05695	quinone oxidoreductase
		locus_tag=CHL79_05700	porin
		locus_tag=CHL79_05705	hypothetical protein
		locus_tag=CHL79_05710	GTP-binding protein
		locus_tag=CHL79_05715	hypothetical protein
		locus_tag=CHL79_05720	5-oxoprolinase
		locus_tag=CHL79_05725	5-oxoprolinase
		locus_tag=CHL79_05730	5-carboxymethyl-2-hydroxymuconate isomerase
		locus_tag=CHL79_05735	LysR family transcriptional regulator
		locus_tag=CHL79_05740	RidA family protein
		locus_tag=CHL79_05745	LysR family transcriptional regulator
		locus_tag=CHL79_05750	glyoxylate/hydroxypyruvate reductase A
		locus_tag=CHL79_05755	dioxygenase
		locus_tag=CHL79_05760	LysR family transcriptional regulator
		locus_tag=CHL79_05765	ABC transporter substrate-binding protein
		locus_tag=CHL79_05770	peptidase M20
		locus_tag=CHL79_05775	IclR family transcriptional regulator
		locus_tag=CHL79_05780	RNA-splicing ligase RtcB
		locus_tag=CHL79_05785	sigma-54-dependent Fis family transcriptional regulator
		locus_tag=CHL79_05790	aldehyde dehydrogenase
		locus_tag=CHL79_05795	DUF779 domain-containing protein
		locus_tag=CHL79_05800	peroxiredoxin
		locus_tag=CHL79_05805	MFS transporter
		locus_tag=CHL79_05810	efflux transporter periplasmic adaptor subunit
		locus_tag=CHL79_05815	TetR family transcriptional regulator
		locus_tag=CHL79_05820	RND transporter
		locus_tag=CHL79_05825	hypothetical protein
		locus_tag=CHL79_05830	DUF1348 domain-containing protein
		locus_tag=CHL79_05835	TetR family transcriptional regulator
		locus_tag=CHL79_05840	co-chaperone GroES
	groL	locus_tag=CHL79_05845	molecular chaperone GroEL
		locus_tag=CHL79_05850	2-aminoadipate aminotransferase
		locus_tag=CHL79_05855	DUF1338 domain-containing protein
		locus_tag=CHL79_05860	LysR family transcriptional regulator
		locus_tag=CHL79_05865	cobalamin biosynthesis protein P47K
		locus_tag=CHL79_05870	amidohydrolase
		locus_tag=CHL79_05875	peptide ABC transporter ATP-binding protein
		locus_tag=CHL79_05880	peptide ABC transporter ATP-binding protein
		locus_tag=CHL79_05885	ABC transporter permease
		locus_tag=CHL79_05890	ABC transporter permease
		locus_tag=CHL79_05895	peptide ABC transporter substrate-binding protein
		locus_tag=CHL79_05900	GntR family transcriptional regulator
		locus_tag=CHL79_05905	amino acid ABC transporter substrate-binding protein
		locus_tag=CHL79_05910	glucose-6-phosphate isomerase
	tal	locus_tag=CHL79_05915	transaldolase
		locus_tag=CHL79_05920	MurR/RpiR family transcriptional regulator
	fabF	locus_tag=CHL79_05925	beta-ketoacyl-acyl-carrier-protein
		locus_tag=CHL79_05930	TetR family transcriptional regulator
		locus_tag=CHL79_05935	amidohydrolase
		locus_tag=CHL79_05940	porin
		locus_tag=CHL79_05945	porin
		locus_tag=CHL79_05950	demethoxyubiquinone hydroxylase family protein
		locus_tag=CHL79_05955	osmotically inducible protein C
	ilvA	locus_tag=CHL79_05960	threonine ammonia-lyase, biosynthetic
		locus_tag=CHL79_05965	adenosylcobinamide-GDP ribazoletransferase
		locus_tag=CHL79_05970	phosphoglycerate kinase
		locus_tag=CHL79_05975	general secretion pathway protein C
	gspG	locus_tag=CHL79_05980	type II secretion system protein GspG
	gspH	locus_tag=CHL79_05985	type II secretion system protein GspH
	gspL	locus_tag=CHL79_05990	type II secretion system protein GspI
		locus_tag=CHL79_05995	general secretion pathway protein GspJ
		locus_tag=CHL79_06000	general secretion pathway protein GspK
		locus_tag=CHL79_06005	general secretion pathway protein GspL
		locus_tag=CHL79_06010	general secretion pathway protein GspM
		locus_tag=CHL79_06015	general secretion pathway protein GspN
	gspD	locus_tag=CHL79_06020	type II secretion system protein GspD
		locus_tag=CHL79_06025	type II secretion system protein GspE
		locus_tag=CHL79_06030	hypothetical protein
		locus_tag=CHL79_06035	LLM class flavin-dependent oxidoreductase
		locus_tag=CHL79_06040	YafY family transcriptional regulator
		locus_tag=CHL79_06045	glutathione S-transferase
	gspF	locus_tag=CHL79_06050	type II secretion system protein GspF
		locus_tag=CHL79_06055	5'-nucleotidase
		locus_tag=CHL79_06060	signal transduction protein
		locus_tag=CHL79_06065	hypothetical protein
		locus_tag=CHL79_06070	hypothetical protein
		locus_tag=CHL79_06075	ABC transporter
	cphA	locus_tag=CHL79_06080	cyanophycin synthetase
	cphA	locus_tag=CHL79_06085	cyanophycin synthetase
		locus_tag=CHL79_06090	hypothetical protein
		locus_tag=CHL79_06095	LysR family transcriptional regulator
		locus_tag=CHL79_06100	hypothetical protein
		locus_tag=CHL79_06105	MarR family transcriptional regulator
		locus_tag=CHL79_06110	FUSC family protein
		locus_tag=CHL79_06115	GNAT family N-acetyltransferase
		locus_tag=CHL79_06120	NAD-dependent succinate-semialdehyde dehydrogenase
		locus_tag=CHL79_06125	peptidase S1
		locus_tag=CHL79_06130	molecular chaperone DnaK
		locus_tag=CHL79_06135	nucleotide-binding protein
		locus_tag=CHL79_06140	DUF2760 domain-containing protein
		locus_tag=CHL79_06145	hypothetical protein
		locus_tag=CHL79_06150	riboflavin synthase
		locus_tag=CHL79_06155	copper-translocating P-type ATPase
		locus_tag=CHL79_06160	bifunctional metallophosphatase/5'-nucleotidase
		locus_tag=CHL79_06165	acetyl/propionyl-CoA carboxylase subunit alpha
		locus_tag=CHL79_06170	allophanate hydrolase
		locus_tag=CHL79_06175	LamB/YcsF family protein
	pcp	locus_tag=CHL79_06180	pyroglutamyl-peptidase I
		locus_tag=CHL79_06185	permease
		locus_tag=CHL79_06190	hypothetical protein
		locus_tag=CHL79_06195	ABC transporter substrate-binding protein
		locus_tag=CHL79_06200	hypothetical protein
		locus_tag=CHL79_06205	threonine aldolase
		locus_tag=CHL79_06210	GntR family transcriptional regulator
		locus_tag=CHL79_06215	DoxX family protein
		locus_tag=CHL79_06220	hypothetical protein
		locus_tag=CHL79_06225	adenylate/guanylate cyclase domain-containing protein
		locus_tag=CHL79_06230	cyclic nucleotide-binding protein
		locus_tag=CHL79_06235	ABC transporter ATP-binding protein
		locus_tag=CHL79_06240	multidrug efflux RND transporter permease subunit
		locus_tag=CHL79_06245	DNA-binding response regulator
		locus_tag=CHL79_06250	two-component sensor histidine kinase
		locus_tag=CHL79_06255	magnesium chelatase
		locus_tag=CHL79_06260	magnesium chelatase
		locus_tag=CHL79_06265	cobaltochelatase subunit CobN
	cobW	locus_tag=CHL79_06270	cobalamin biosynthesis protein CobW
		locus_tag=CHL79_06275	LLM class flavin-dependent oxidoreductase
		locus_tag=CHL79_06280	ABC transporter
		locus_tag=CHL79_06285	ABC transporter permease
		locus_tag=CHL79_06290	ABC transporter substrate-binding protein
		locus_tag=CHL79_06295	TonB-dependent receptor
		locus_tag=CHL79_06300	metal-chelation protein CHAD
		locus_tag=CHL79_06305	hypothetical protein
		locus_tag=CHL79_06310	transcriptional regulator
		locus_tag=CHL79_06315	serine dehydratase
		locus_tag=CHL79_06320	NUDIX domain-containing protein
		locus_tag=CHL79_06325	membrane protease subunit, stomatin/prohibitin
		locus_tag=CHL79_06330	sugar kinase
		locus_tag=CHL79_06335	hypothetical protein
		locus_tag=CHL79_06340	hypothetical protein
		locus_tag=CHL79_06345	ADP-ribosylglycohydrolase
		locus_tag=CHL79_06350	fimbrial protein
		locus_tag=CHL79_06355	hypothetical protein
		locus_tag=CHL79_06360	amino acid ABC transporter
		locus_tag=CHL79_06365	ABC transporter substrate-binding protein
		locus_tag=CHL79_06370	amino acid ABC transporter
		locus_tag=CHL79_06375	hydroxyacid dehydrogenase
		locus_tag=CHL79_06380	aspartate aminotransferase
		locus_tag=CHL79_06385	amino acid ABC transporter permease
		locus_tag=CHL79_06390	amino acid ABC transporter
		locus_tag=CHL79_06395	amino acid ABC transporter ATP-binding protein
		locus_tag=CHL79_06400	cysteine dioxygenase
	metC	locus_tag=CHL79_06405	cystathionine beta-lyase
		locus_tag=CHL79_06410	hypothetical protein
		locus_tag=CHL79_06415	hypothetical protein
		locus_tag=CHL79_06420	sulfurtransferase
		locus_tag=CHL79_06425	tripartite tricarboxylate transporter substrate binding protein
		locus_tag=CHL79_06430	4-oxalocrotonate tautomerase
		locus_tag=CHL79_06435	SDR family oxidoreductase
		locus_tag=CHL79_06440	transcriptional regulator
		locus_tag=CHL79_06445	AraC family transcriptional regulator
		locus_tag=CHL79_06450	AraC family transcriptional regulator
		locus_tag=CHL79_06455	hypothetical protein
		locus_tag=CHL79_06460	fasciclin
		locus_tag=CHL79_06465	hypothetical protein
		locus_tag=CHL79_06470	hypothetical protein
		locus_tag=CHL79_06475	divalent metal cation transporter
		locus_tag=CHL79_06480	rhodanese
		locus_tag=CHL79_06485	serine acetyltransferase
		locus_tag=CHL79_06490	XRE family transcriptional regulator
		locus_tag=CHL79_06495	hypothetical protein
		locus_tag=CHL79_06500	cysteine desulfurase
		locus_tag=CHL79_06505	fimbrial protein
		locus_tag=CHL79_06510	bugT protein
		locus_tag=CHL79_06515	tripartite tricarboxylate transporter substrate binding protein
		locus_tag=CHL79_06520	3-phosphoglycerate dehydrogenase
		locus_tag=CHL79_06525	RraA family protein
		locus_tag=CHL79_06530	alpha-hydroxy-acid oxidizing enzyme
		locus_tag=CHL79_06535	LysR family transcriptional regulator
		locus_tag=CHL79_06540	GNAT family N-acetyltransferase
		locus_tag=CHL79_06545	phage tail protein
		locus_tag=CHL79_06550	phage tail protein
		locus_tag=CHL79_06555	phage tail protein
		locus_tag=CHL79_06560	cell shape determination protein CcmA
		locus_tag=CHL79_06565	hypothetical protein
		locus_tag=CHL79_06570	hypothetical protein
		locus_tag=CHL79_06575	ABC transporter permease
		locus_tag=CHL79_06580	ABC transporter permease
		locus_tag=CHL79_06585	ABC transporter
		locus_tag=CHL79_06590	potassium transporter
		locus_tag=CHL79_06595	VOC family protein
		locus_tag=CHL79_06600	energy transducer TonB
		locus_tag=CHL79_06605	ATP-dependent DNA helicase
		locus_tag=CHL79_06610	nuclease
		locus_tag=CHL79_06615	short-chain dehydrogenase
		locus_tag=CHL79_06620	DUF2191 domain-containing protein
		locus_tag=CHL79_06625	VapC toxin family PIN domain ribonuclease
		locus_tag=CHL79_06630	helix-turn-helix transcriptional regulator
		locus_tag=CHL79_06635	hypothetical protein
		locus_tag=CHL79_06640	ABC transporter permease
		locus_tag=CHL79_06645	ABC transporter substrate-binding protein
		locus_tag=CHL79_06650	ABC transporter ATP-binding protein
		locus_tag=CHL79_06655	acyl-CoA dehydrogenase
		locus_tag=CHL79_06660	alkylhydroperoxidase
		locus_tag=CHL79_06665	AraC family transcriptional regulator
		locus_tag=CHL79_06670	AraC family transcriptional regulator
		locus_tag=CHL79_06675	MFS transporter
		locus_tag=CHL79_06680	MFS transporter
		locus_tag=CHL79_06685	dihydroxy-acid dehydratase
		locus_tag=CHL79_06690	GntR family transcriptional regulator
		locus_tag=CHL79_06695	AraC family transcriptional regulator
		locus_tag=CHL79_06700	pyridoxamine 5'-phosphate oxidase
		locus_tag=CHL79_06705	hypothetical protein
		locus_tag=CHL79_06710	hypothetical protein
		locus_tag=CHL79_06715	methyltransferase
		locus_tag=CHL79_06720	chloride channel protein
		locus_tag=CHL79_06725	hypothetical protein
		locus_tag=CHL79_06730	precorrin-6A synthase (deacetylating)
	cobM	locus_tag=CHL79_06735	precorrin-4 C(11)-methyltransferase
		locus_tag=CHL79_06740	cobalt-precorrin 5A hydrolase
		locus_tag=CHL79_06745	cobalamin biosynthesis bifunctional protein CbiET
		locus_tag=CHL79_06750	cobalt-precorrin-6A reductase
	cobJ	locus_tag=CHL79_06755	precorrin-3B C(17)-methyltransferase
	cobl	locus_tag=CHL79_06760	precorrin-2 C(20)-methyltransferase
	cobH	locus_tag=CHL79_06765	precorrin-8X methylmutase
	cobG	locus_tag=CHL79_06770	precorrin-3B synthase
		locus_tag=CHL79_06775	methyl-accepting chemotaxis protein
		locus_tag=CHL79_06780	iron dicitrate transport regulator FecR
		locus_tag=CHL79_06785	hypothetical protein
		locus_tag=CHL79_06790	hypothetical protein
		locus_tag=CHL79_06795	thiol:disulfide interchange protein DsbG
		locus_tag=CHL79_06800	glutathione S-transferase
		locus_tag=CHL79_06805	multidrug transporter
		locus_tag=CHL79_06810	multidrug efflux RND transporter permease subunit
		locus_tag=CHL79_06815	efflux transporter periplasmic adaptor subunit
		locus_tag=CHL79_06820	TetR/AcrR family transcriptional regulator
		locus_tag=CHL79_06825	LysR family transcriptional regulator
	acnD	locus_tag=CHL79_06830	Fe/S-dependent 2-methylisocitrate dehydratase AcnD
		locus_tag=CHL79_06835	2-methylcitrate synthase
		locus_tag=CHL79_06840	acyl-CoA thioesterase
		locus_tag=CHL79_06845	XRE family transcriptional regulator
		locus_tag=CHL79_06850	hypothetical protein
		locus_tag=CHL79_06855	serine/threonine protein kinase
		locus_tag=CHL79_06860	hypothetical protein
		locus_tag=CHL79_06865	hypothetical protein
		locus_tag=CHL79_06870	hypothetical protein
		locus_tag=CHL79_06875	hypothetical protein
		locus_tag=CHL79_06880	cytochrome C
		locus_tag=CHL79_06885	cytochrome C
		locus_tag=CHL79_06890	cytochrome C oxidase subunit II
		locus_tag=CHL79_06895	cytochrome ubiquinol oxidase subunit I
	otsB	locus_tag=CHL79_06900	trehalose-phosphatase
		locus_tag=CHL79_06905	alpha,alpha-trehalose-phosphate synthase
		locus_tag=CHL79_06910	acyl-CoA dehydrogenase
		locus_tag=CHL79_06915	acetylglucosaminylphosphatidylinositol deacetylase
		locus_tag=CHL79_06920	methyltransferase type 12
		locus_tag=CHL79_06925	glycosyl transferase
		locus_tag=CHL79_06930	damage-inducible protein DinB
		locus_tag=CHL79_06935	phenazine biosynthesis protein PhzF
		locus_tag=CHL79_06940	VOC family protein
		locus_tag=CHL79_06945	aspartate aminotransferase
		locus_tag=CHL79_06950	isomerase
		locus_tag=CHL79_06955	short-chain dehydrogenase
		locus_tag=CHL79_06960	DUF3833 domain-containing protein
		locus_tag=CHL79_06965	MFS transporter
		locus_tag=CHL79_06970	hypothetical protein
		locus_tag=CHL79_06975	SAM-dependent methyltransferase
		locus_tag=CHL79_06980	DUF1365 domain-containing protein
		locus_tag=CHL79_06985	NAD/FAD-binding protein
		locus_tag=CHL79_06990	TetR/AcrR family transcriptional regulator
		locus_tag=CHL79_06995	AraC family transcriptional regulator
		locus_tag=CHL79_07000	hypothetical protein
		locus_tag=CHL79_07005	RNA polymerase subunit sigma
		locus_tag=CHL79_07010	iron dicitrate transport regulator FecR
		locus_tag=CHL79_07015	TonB-dependent siderophore receptor
		locus_tag=CHL79_07020	RNA polymerase subunit sigma
		locus_tag=CHL79_07025	iron dicitrate transport regulator FecR
		locus_tag=CHL79_07030	TonB-dependent siderophore receptor
		locus_tag=CHL79_07035	TonB-dependent siderophore receptor
		locus_tag=CHL79_07040	hypothetical protein
		locus_tag=CHL79_07045	hypothetical protein
	glmS	locus_tag=CHL79_07050	glutamine--fructose-6-phosphate transaminase (isomerizing)
		locus_tag=CHL79_07055	Lrp/AsnC family transcriptional regulator
		locus_tag=CHL79_07060	diguanylate cyclase AdrA
		locus_tag=CHL79_07065	two-component sensor histidine kinase
	glmU	locus_tag=CHL79_07070	bifunctional N-acetylglucosamine-1-phosphate uridyltransferase/glucosamine-1-phosphate acetyltransferase
		locus_tag=CHL79_07075	LysR family transcriptional regulator
		locus_tag=CHL79_07080	tyrosine--tRNA ligase
		locus_tag=CHL79_07085	peptidase M23
		locus_tag=CHL79_07090	anhydro-N-acetylmuramic acid kinase
		locus_tag=CHL79_07095	NCS2 family permease
	xdhB	locus_tag=CHL79_07100	xanthine dehydrogenase molybdopterin binding subunit
	xdhA	locus_tag=CHL79_07105	xanthine dehydrogenase small subunit
		locus_tag=CHL79_07110	MFS transporter
		locus_tag=CHL79_07115	iron-sulfur cluster insertion protein ErpA
		locus_tag=CHL79_07120	30S ribosomal protein S9
		locus_tag=CHL79_07125	50S ribosomal protein L13
		locus_tag=CHL79_07130	23S rRNA (adenine(2030)-N(6))-methyltransferase RlmJ
		locus_tag=CHL79_07135	septal ring lytic transglycosylase RlpA family lipoprotein
	metD	locus_tag=CHL79_07140	methylenetetrahydrofolate reductase NAD(P)H
		locus_tag=CHL79_07145	TlyA family RNA methyltransferase
		locus_tag=CHL79_07150	adenosylhomocysteinase
		locus_tag=CHL79_07155	DNA-binding response regulator
		locus_tag=CHL79_07160	two-component system sensor histidine kinase KdbD
		locus_tag=CHL79_07165	hypothetical protein
	kdpB	locus_tag=CHL79_07170	K(+)-transporting ATPase subunit B
		locus_tag=CHL79_07175	potassium-transporting ATPase subunit C
		locus_tag=CHL79_07180	potassium-transporting ATPase subunit KdpA
	kdpF	locus_tag=CHL79_07185	K(+)-transporting ATPase subunit F
		locus_tag=CHL79_07190	peptide chain release factor 3
		locus_tag=CHL79_07195	hypothetical protein
		locus_tag=CHL79_07200	hypothetical protein
		locus_tag=CHL79_07205	hypothetical protein
		locus_tag=CHL79_07210	hypothetical protein
		locus_tag=CHL79_07215	glycosyl transferase family 2
		locus_tag=CHL79_07220	hypothetical protein
		locus_tag=CHL79_07225	HAD family hydrolase
		locus_tag=CHL79_07230	type 1 fimbrial protein
		locus_tag=CHL79_07235	pilus assembly protein
		locus_tag=CHL79_07240	fimbrial protein
		locus_tag=CHL79_07245	type 1 fimbrial protein
		locus_tag=CHL79_07250	pilus assembly protein
		locus_tag=CHL79_07255	fimbrial protein
		locus_tag=CHL79_07260	hypothetical protein
		locus_tag=CHL79_07265	hypothetical protein
	putA	locus_tag=CHL79_07270	trifunctional transcriptional regulator/proline dehydrogenase/L-glutamate gamma-semialdehyde dehydrogenase
	putP	locus_tag=CHL79_07275	sodium/proline symporter
		locus_tag=CHL79_07280	cytoplasmic protein
		locus_tag=CHL79_07285	XRE family transcriptional regulator
		locus_tag=CHL79_07290	C4-dicarboxylate ABC transporter substrate-binding protein
		locus_tag=CHL79_07295	TRAP transporter small permease
		locus_tag=CHL79_07300	TRAP transporter large permease
		locus_tag=CHL79_07305	IclR family transcriptional regulator
		locus_tag=CHL79_07310	choline dehydrogenase
		locus_tag=CHL79_07315	MFS transporter
		locus_tag=CHL79_07320	hypothetical protein
		locus_tag=CHL79_07325	hypothetical protein
		locus_tag=CHL79_07330	LysR family transcriptional regulator
		locus_tag=CHL79_07335	MFS transporter
	uvrA	locus_tag=CHL79_07340	excinuclease ABC subunit A
		locus_tag=CHL79_07345	porin
		locus_tag=CHL79_07350	MFS transporter
		locus_tag=CHL79_07355	DUF485 domain-containing protein
	actP	locus_tag=CHL79_07360	cation acetate symporter
		locus_tag=CHL79_07365	phospholipid-binding protein
		locus_tag=CHL79_07370	DNA polymerase III subunit epsilon
		locus_tag=CHL79_07375	cyclic nucleotide-binding protein
		locus_tag=CHL79_07380	disulfide bond formation protein DsbA
		locus_tag=CHL79_07385	DUF1289 domain-containing protein
		locus_tag=CHL79_07390	cys-tRNA(pro)/cys-tRNA(cys) deacylase
		locus_tag=CHL79_07395	hydroxymethylglutaryl-CoA lyase
		locus_tag=CHL79_07400	LysR family transcriptional regulator
		locus_tag=CHL79_07405	3-hydroxyacyl-CoA dehydrogenase
		locus_tag=CHL79_07410	class III aminotransferase
		locus_tag=CHL79_07415	MFS transporter
		locus_tag=CHL79_07420	glyoxylate/hydroxypyruvate reductase A
		locus_tag=CHL79_07425	3-methylcrotonyl-CoA carboxylase
		locus_tag=CHL79_07430	DUF4126 domain-containing protein
		locus_tag=CHL79_07435	enoyl-CoA hydratase
		locus_tag=CHL79_07440	methylcrotonoyl-CoA carboxylase
		locus_tag=CHL79_07445	Na+/H+ antiporter
		locus_tag=CHL79_07450	AMP-binding protein
		locus_tag=CHL79_07455	AraC family transcriptional regulator
		locus_tag=CHL79_07460	glutathione S-transferase
		locus_tag=CHL79_07465	HAD family phosphatase
		locus_tag=CHL79_07470	hypothetical protein
		locus_tag=CHL79_07475	DNA-binding response regulator
		locus_tag=CHL79_07480	hybrid sensor histidine kinase/response regulator
		locus_tag=CHL79_07485	hypothetical protein
		locus_tag=CHL79_07490	DUF421 domain-containing protein
		locus_tag=CHL79_07495	alpha/beta hydrolase
		locus_tag=CHL79_07500	acyl-CoA dehydrogenase
		locus_tag=CHL79_07505	short chain dehydrogenase
		locus_tag=CHL79_07510	phosphohydrolase
		locus_tag=CHL79_07515	acetyl-CoA acetyltransferase
		locus_tag=CHL79_07520	bifunctional isocitrate dehydrogenase kinase/phosphatase
		locus_tag=CHL79_07525	carbonic anhydrase
		locus_tag=CHL79_07530	isovaleryl-CoA dehydrogenase
		locus_tag=CHL79_07535	phenylacetic acid degradation protein
		locus_tag=CHL79_07540	MerR family transcriptional regulator
		locus_tag=CHL79_07595	ABC transporter ATP-binding protein
		locus_tag=CHL79_07600	chemotaxis response regulator protein-glutamate methylesterase
		locus_tag=CHL79_07605	chemotaxis protein CheD
		locus_tag=CHL79_07610	chemotaxis protein CheR
		locus_tag=CHL79_07615	chemotaxis protein CheW
		locus_tag=CHL79_07620	chemotaxis protein CheA
		locus_tag=CHL79_07625	response regulator
		locus_tag=CHL79_07630	hypothetical protein
		locus_tag=CHL79_07635	hypothetical protein
		locus_tag=CHL79_07640	DNA-binding response regulator
	fliR	locus_tag=CHL79_07645	flagellar biosynthetic protein FliR
	fliQ	locus_tag=CHL79_07650	flagellar biosynthetic protein FliQ
	fliP	locus_tag=CHL79_07655	flagellar biosynthetic protein FliP
		locus_tag=CHL79_07660	flagellar biosynthesis protein FliO
		locus_tag=CHL79_07665	flagellar motor switch protein FliN
	fliM	locus_tag=CHL79_07670	flagellar motor switch protein FliM
		locus_tag=CHL79_07675	flagellar basal body protein FliL
		locus_tag=CHL79_07680	flagellar hook-length control protein FliK
	fliJ	locus_tag=CHL79_07685	flagellar export protein FliJ
	flil	locus_tag=CHL79_07690	flagellar protein export ATPase FliI
		locus_tag=CHL79_07695	flagellar assembly protein FliH
	fliG	locus_tag=CHL79_07700	flagellar motor switch protein FliG
		locus_tag=CHL79_07705	flagellar M-ring protein FliF
		locus_tag=CHL79_07710	flagellar hook-basal body complex protein FliE
		locus_tag=CHL79_07715	hypothetical protein
	flgM	locus_tag=CHL79_07720	flagellar biosynthesis anti-sigma factor FlgM
	flgA	locus_tag=CHL79_07725	flagella basal body P-ring formation protein FlgA
	flgB	locus_tag=CHL79_07730	flagellar basal body rod protein FlgB
	flgC	locus_tag=CHL79_07735	flagellar basal body rod protein FlgC
		locus_tag=CHL79_07740	flagellar biosynthesis protein FlgD
		locus_tag=CHL79_07745	flagellar hook protein FlgE
	flgF	locus_tag=CHL79_07750	flagellar biosynthesis protein FlgF
	flgG	locus_tag=CHL79_07755	flagellar basal-body rod protein FlgG
		locus_tag=CHL79_07760	flagellar biosynthesis protein FlgH
		locus_tag=CHL79_07765	flagellar biosynthesis protein FlgI
	flgJ	locus_tag=CHL79_07770	flagellar assembly peptidoglycan hydrolase FlgJ
		locus_tag=CHL79_07775	flagellar hook-associated protein FlgK
	flgL	locus_tag=CHL79_07780	flagellar hook-associated protein 3
		locus_tag=CHL79_07785	histidine kinase
		locus_tag=CHL79_07790	flagellar protein FliT
	fliS	locus_tag=CHL79_07795	flagellar export chaperone FliS
		locus_tag=CHL79_07800	flagellar hook protein
		locus_tag=CHL79_07805	flagellin FliC
		locus_tag=CHL79_07810	flagellin FliC
		locus_tag=CHL79_07815	glycosyltransferase
		locus_tag=CHL79_07820	acyl carrier protein
		locus_tag=CHL79_07825	3-oxoacyl-ACP synthase
		locus_tag=CHL79_07830	3-oxoacyl-ACP reductase
		locus_tag=CHL79_07835	3-oxoacyl-ACP reductase
		locus_tag=CHL79_07840	ribosomal subunit interface protein
		locus_tag=CHL79_07845	UDP-3-O-(3-hydroxymyristoyl)glucosamine N-acyltransferase
		locus_tag=CHL79_07850	hypothetical protein
		locus_tag=CHL79_07855	hypothetical protein
		locus_tag=CHL79_07860	hypothetical protein
		locus_tag=CHL79_07865	hypothetical protein
		locus_tag=CHL79_07870	hypothetical protein
		locus_tag=CHL79_07875	hypothetical protein
		locus_tag=CHL79_07880	acetyltransferase
		locus_tag=CHL79_07885	DegT/DnrJ/EryC1/StrS aminotransferase
		locus_tag=CHL79_07890	glycosyltransferase
	motA	locus_tag=CHL79_07895	flagellar motor stator protein MotA
		locus_tag=CHL79_07900	flagellar motor protein MotB
		locus_tag=CHL79_07905	response regulator
		locus_tag=CHL79_07910	chemotaxis protein CheZ
		locus_tag=CHL79_07915	flagellar biosynthetic protein FlhB
	flhA	locus_tag=CHL79_07920	flagellar biosynthesis protein FlhA
	flhF	locus_tag=CHL79_07925	flagellar biosynthesis protein FlhF
		locus_tag=CHL79_07930	hypothetical protein
	fliA	locus_tag=CHL79_07935	RNA polymerase sigma factor FliA
		locus_tag=CHL79_07940	PLP-dependent aminotransferase family protein
		locus_tag=CHL79_07945	lysine transporter LysE
		locus_tag=CHL79_07950	PLP-dependent aminotransferase family protein
		locus_tag=CHL79_07955	PhzF family phenazine biosynthesis protein
		locus_tag=CHL79_07960	histidine phosphatase family protein
		locus_tag=CHL79_07965	tripartite tricarboxylate transporter substrate binding protein
		locus_tag=CHL79_07970	creatininase
		locus_tag=CHL79_07975	ABC transporter substrate-binding protein
		locus_tag=CHL79_07980	protein-disulfide reductase
		locus_tag=CHL79_07985	hypothetical protein
	nhaA	locus_tag=CHL79_07990	Na+/H+ antiporter NhaA
		locus_tag=CHL79_07995	CoA-binding protein
		locus_tag=CHL79_08000	ornithine-acyl-ACP acyltransferase
		locus_tag=CHL79_08005	chemotaxis protein
		locus_tag=CHL79_08010	IclR family transcriptional regulator
		locus_tag=CHL79_08015	MBL fold metallo-hydrolase
		locus_tag=CHL79_08020	FAD-dependent oxidoreductase
		locus_tag=CHL79_08025	DUF2783 domain-containing protein
		locus_tag=CHL79_08030	ABC transporter substrate-binding protein
		locus_tag=CHL79_08035	ABC transporter ATP-binding protein
		locus_tag=CHL79_08040	metal-dependent hydrolase
		locus_tag=CHL79_08045	branched-chain amino acid ABC transporter permease
		locus_tag=CHL79_08050	branched-chain amino acid ABC transporter substrate-binding protein
		locus_tag=CHL79_08055	TetR/AcrR family transcriptional regulator
	paaF	locus_tag=CHL79_08060	phenylacetate--CoA ligase
	paaD	locus_tag=CHL79_08065	phenylacetic acid degradation protein PaaD
		locus_tag=CHL79_08070	2-(1,2-epoxy-1,2-dihydrophenyl)acetyl-CoA isomerase
		locus_tag=CHL79_08075	ABC transporter substrate-binding protein
		locus_tag=CHL79_08080	uroporphyrinogen decarboxylase
	priA	locus_tag=CHL79_08085	primosomal protein N'
		locus_tag=CHL79_08090	L-asparaginase
		locus_tag=CHL79_08095	hypothetical protein
		locus_tag=CHL79_08100	GtrA family protein
		locus_tag=CHL79_08105	glycosyltransferase
		locus_tag=CHL79_08110	glycosyl transferase
		locus_tag=CHL79_08115	transporter
		locus_tag=CHL79_08120	hypothetical protein
		locus_tag=CHL79_08125	hypothetical protein
		locus_tag=CHL79_08130	GTPase
		locus_tag=CHL79_08135	hypothetical protein
		locus_tag=CHL79_08140	ATP-dependent DNA helicase Rep
		locus_tag=CHL79_08145	hypothetical protein
		locus_tag=CHL79_08150	phospholipase
		locus_tag=CHL79_08155	hypothetical protein
		locus_tag=CHL79_08160	universal stress protein
		locus_tag=CHL79_08165	tRNA guanosine(34) transglycosylase Tgt
		locus_tag=CHL79_08170	LysR family transcriptional regulator
		locus_tag=CHL79_08175	aryl sulfotransferase
		locus_tag=CHL79_08180	hypothetical protein
		locus_tag=CHL79_08185	hypothetical protein
		locus_tag=CHL79_08190	GGDEF domain-containing protein
		locus_tag=CHL79_08195	GGDEF domain-containing protein
		locus_tag=CHL79_08200	serine endopeptidase
		locus_tag=CHL79_08205	hypothetical protein
		locus_tag=CHL79_08210	hypothetical protein
		locus_tag=CHL79_08215	hypothetical protein
		locus_tag=CHL79_08220	saccharopine dehydrogenase
		locus_tag=CHL79_08225	glycerol acyltransferase
		locus_tag=CHL79_08230	hypothetical protein
		locus_tag=CHL79_08235	XRE family transcriptional regulator
		locus_tag=CHL79_08240	hypothetical protein
		locus_tag=CHL79_08245	ABC transporter substrate-binding protein
		locus_tag=CHL79_08250	FAD-dependent oxidoreductase
		locus_tag=CHL79_08255	carboxymuconolactone decarboxylase
		locus_tag=CHL79_08260	nitric oxide synthase
		locus_tag=CHL79_08265	hypothetical protein
		locus_tag=CHL79_08270	amino acid dehydrogenase
		locus_tag=CHL79_08275	hypothetical protein
		locus_tag=CHL79_08280	hypothetical protein
		locus_tag=CHL79_08285	hypothetical protein
		locus_tag=CHL79_08290	hypothetical protein
		locus_tag=CHL79_08295	glutathione S-transferase
	recD	locus_tag=CHL79_08300	exodeoxyribonuclease V subunit alpha
	recB	locus_tag=CHL79_08305	exodeoxyribonuclease V subunit beta
	recC	locus_tag=CHL79_08310	exodeoxyribonuclease V subunit gamma
		locus_tag=CHL79_08315	hypothetical protein
		locus_tag=CHL79_08320	Rrf2 family transcriptional regulator
		locus_tag=CHL79_08325	NnrS family protein
		locus_tag=CHL79_08330	cupin domain-containing protein
		locus_tag=CHL79_08340	two-component system response regulator
		locus_tag=CHL79_08345	PAS domain-containing sensor histidine kinase
		locus_tag=CHL79_08350	DUF4390 domain-containing protein
		locus_tag=CHL79_08355	16S rRNA (cytosine(967)-C(5))-methyltransferase
		locus_tag=CHL79_08360	LemA protein
	rpoC	locus_tag=CHL79_08365	DNA-directed RNA polymerase subunit beta'
	rpoB	locus_tag=CHL79_08370	DNA-directed RNA polymerase subunit beta
		locus_tag=CHL79_08375	50S ribosomal protein L7/L12
		locus_tag=CHL79_08380	50S ribosomal protein L10
		locus_tag=CHL79_08385	50S ribosomal protein L1
	rplK	locus_tag=CHL79_08390	50S ribosomal protein L11
		locus_tag=CHL79_08395	transcription termination/antitermination protein NusG
		locus_tag=CHL79_08400	preprotein translocase subunit SecE
	tuf	locus_tag=CHL79_08410	elongation factor Tu
		locus_tag=CHL79_08435	TetR family transcriptional regulator
		locus_tag=CHL79_08440	efflux transporter periplasmic adaptor subunit
		locus_tag=CHL79_08445	multidrug efflux RND transporter permease subunit
		locus_tag=CHL79_08450	multidrug transporter
		locus_tag=CHL79_08455	cytochrome c5 family protein
		locus_tag=CHL79_08460	DUF2946 domain-containing protein
		locus_tag=CHL79_08465	alpha/beta hydrolase
		locus_tag=CHL79_08470	hypothetical protein
		locus_tag=CHL79_08475	hypothetical protein
		locus_tag=CHL79_08480	hypothetical protein
		locus_tag=CHL79_08485	hypothetical protein
		locus_tag=CHL79_08490	ATP synthase epsilon chain
	atpD	locus_tag=CHL79_08495	ATP synthase subunit beta
		locus_tag=CHL79_08500	ATP synthase subunit gamma
		locus_tag=CHL79_08505	ATP synthase subunit alpha
		locus_tag=CHL79_08510	ATP synthase subunit delta
		locus_tag=CHL79_08515	ATP synthase subunit B
		locus_tag=CHL79_08520	ATP synthase subunit C
		locus_tag=CHL79_08525	F0F1 ATP synthase subunit A
		locus_tag=CHL79_08530	ATP synthase subunit I
		locus_tag=CHL79_08535	DUF493 domain-containing protein
	lipB	locus_tag=CHL79_08540	lipoyl(octanoyl) transferase
	lipA	locus_tag=CHL79_08545	lipoyl synthase
	ptsP	locus_tag=CHL79_08550	phosphoenolpyruvate--protein phosphotransferase
		locus_tag=CHL79_08555	HPr family phosphocarrier protein
		locus_tag=CHL79_08560	PTS fructose transporter subunit IIA
		locus_tag=CHL79_08565	hypothetical protein
		locus_tag=CHL79_08570	redoxin
		locus_tag=CHL79_08575	cytochrome C
		locus_tag=CHL79_08580	cytochrome B
		locus_tag=CHL79_08585	N-acetyltransferase
		locus_tag=CHL79_08590	peroxiredoxin
		locus_tag=CHL79_08595	30S ribosomal protein S17
		locus_tag=CHL79_08600	50S ribosomal protein L29
		locus_tag=CHL79_08605	50S ribosomal protein L16
		locus_tag=CHL79_08610	30S ribosomal protein S3
		locus_tag=CHL79_08615	50S ribosomal protein L22
		locus_tag=CHL79_08620	30S ribosomal protein S19
		locus_tag=CHL79_08625	50S ribosomal protein L2
		locus_tag=CHL79_08630	50S ribosomal protein L23
		locus_tag=CHL79_08635	50S ribosomal protein L4
		locus_tag=CHL79_08640	50S ribosomal protein L3
		locus_tag=CHL79_08645	30S ribosomal protein S10
	tuf	locus_tag=CHL79_08650	elongation factor Tu
	fusA	locus_tag=CHL79_08655	elongation factor G
		locus_tag=CHL79_08660	30S ribosomal protein S7
		locus_tag=CHL79_08665	30S ribosomal protein S12
		locus_tag=CHL79_08670	D-alanyl-D-alanine carboxypeptidase
		locus_tag=CHL79_08675	alpha/beta hydrolase
		locus_tag=CHL79_08680	2Fe-2S ferredoxin
		locus_tag=CHL79_08685	VanZ family protein
		locus_tag=CHL79_08690	hypothetical protein
		locus_tag=CHL79_08695	porphobilinogen synthase
		locus_tag=CHL79_08700	magnesium transporter CorA
		locus_tag=CHL79_08705	histidine kinase
		locus_tag=CHL79_08710	DNA-binding response regulator
		locus_tag=CHL79_08715	hypothetical protein
		locus_tag=CHL79_08720	molybdopterin-dependent oxidoreductase
		locus_tag=CHL79_08725	hypothetical protein
		locus_tag=CHL79_08730	dienelactone hydrolase family protein
		locus_tag=CHL79_08735	hypothetical protein
		locus_tag=CHL79_08740	hemerythrin
		locus_tag=CHL79_08745	hypothetical protein
		locus_tag=CHL79_08750	CsbD family protein
		locus_tag=CHL79_08755	hypothetical protein
		locus_tag=CHL79_08760	hypothetical protein
		locus_tag=CHL79_08765	hypothetical protein
		locus_tag=CHL79_08770	MCE family protein
		locus_tag=CHL79_08775	ABC transporter ATP-binding protein
		locus_tag=CHL79_08780	ABC transporter permease
		locus_tag=CHL79_08785	choline dehydrogenase
		locus_tag=CHL79_08790	LysR family transcriptional regulator
		locus_tag=CHL79_08795	alcohol dehydrogenase
		locus_tag=CHL79_08800	hypothetical protein
		locus_tag=CHL79_08805	amino acid ABC transporter substrate-binding protein
		locus_tag=CHL79_08810	amino acid ABC transporter permease
		locus_tag=CHL79_08815	amino acid ABC transporter ATP-binding protein
	mrdA	locus_tag=CHL79_08820	penicillin-binding protein 2
	mreD	locus_tag=CHL79_08825	rod shape-determining protein MreD
		locus_tag=CHL79_08830	rod shape-determining protein MreC
		locus_tag=CHL79_08835	rod shape-determining protein
		locus_tag=CHL79_08840	Asp-tRNA(Asn)/Glu-tRNA(Gln) amidotransferase GatCAB subunit C
		locus_tag=CHL79_08845	Asp-tRNA(Asn)/Glu-tRNA(Gln) amidotransferase GatCAB subunit A
		locus_tag=CHL79_08850	Asp-tRNA(Asn)/Glu-tRNA(Gln) amidotransferase GatCAB subunit B
		locus_tag=CHL79_08855	ABC transporter substrate-binding protein
		locus_tag=CHL79_08860	serine hydrolase
		locus_tag=CHL79_08865	hypothetical protein
		locus_tag=CHL79_08870	D-3-phosphoglycerate dehydrogenase
		locus_tag=CHL79_08875	hypothetical protein
		locus_tag=CHL79_08880	nitroreductase
		locus_tag=CHL79_08885	hypothetical protein
		locus_tag=CHL79_08890	hypothetical protein
		locus_tag=CHL79_08895	membrane-bound PQQ-dependent dehydrogenase, glucose/quinate/shikimate family
		locus_tag=CHL79_08900	DUF4124 domain-containing protein
		locus_tag=CHL79_08905	orotate phosphoribosyltransferase
	xth	locus_tag=CHL79_08910	exodeoxyribonuclease III
		locus_tag=CHL79_08915	NAD synthetase
		locus_tag=CHL79_08920	NAD(P)(+) transhydrogenase
		locus_tag=CHL79_08925	NAD(P)(+) transhydrogenase (Re/Si-specific) subunit alpha
		locus_tag=CHL79_08930	hypothetical protein
		locus_tag=CHL79_08935	zinc ribbon domain-containing protein
		locus_tag=CHL79_08940	MBL fold metallo-hydrolase
		locus_tag=CHL79_08945	aldehyde dehydrogenase family protein
		locus_tag=CHL79_08950	peptidase M48
		locus_tag=CHL79_08955	DME family drug/metabolite transporter
		locus_tag=CHL79_08960	cupin
		locus_tag=CHL79_08965	AmpG family muropeptide MFS transporter
		locus_tag=CHL79_08970	DNA-binding response regulator
		locus_tag=CHL79_08975	two-component sensor histidine kinase
		locus_tag=CHL79_08980	hypothetical protein
		locus_tag=CHL79_08985	GNAT family N-acetyltransferase
		locus_tag=CHL79_08990	mannosyltransferase
		locus_tag=CHL79_08995	glycosyl transferase family 2
		locus_tag=CHL79_09000	glycosyl transferase
		locus_tag=CHL79_09005	polymerase
		locus_tag=CHL79_09010	capsular biosynthesis protein
		locus_tag=CHL79_09015	zinc-finger domain-containing protein
		locus_tag=CHL79_09020	branched chain amino acid aminotransferase
		locus_tag=CHL79_09025	glycerate kinase
		locus_tag=CHL79_09030	DNA repair protein RadA
		locus_tag=CHL79_09040	siderophore-interacting protein
		locus_tag=CHL79_09045	MarR family transcriptional regulator
	alr	locus_tag=CHL79_09050	alanine racemase
		locus_tag=CHL79_09055	lysophospholipid transporter LplT
		locus_tag=CHL79_09060	EamA/RhaT family transporter
		locus_tag=CHL79_09065	transporter
		locus_tag=CHL79_09070	Fertility inhibition FinO
		locus_tag=CHL79_09075	glycolate oxidase iron-sulfur subunit
		locus_tag=CHL79_09080	DUF1275 domain-containing protein
		locus_tag=CHL79_09085	glycolate oxidase subunit GlcE
		locus_tag=CHL79_09090	ammonia channel protein
		locus_tag=CHL79_09095	transcriptional regulator
		locus_tag=CHL79_09100	hypothetical protein
		locus_tag=CHL79_09105	DUF2165 domain-containing protein
		locus_tag=CHL79_09110	twin-arginine translocation pathway signal protein
		locus_tag=CHL79_09115	solute receptor
		locus_tag=CHL79_09120	MarR family transcriptional regulator
		locus_tag=CHL79_09125	alpha/beta hydrolase
		locus_tag=CHL79_09130	aldehyde dehydrogenase
		locus_tag=CHL79_09135	2-dehydro-3-deoxyglucarate aldolase
		locus_tag=CHL79_09140	L-rhamnonate dehydratase
		locus_tag=CHL79_09145	MFS transporter
		locus_tag=CHL79_09150	LysR family transcriptional regulator
		locus_tag=CHL79_09155	GntR family transcriptional regulator
		locus_tag=CHL79_09160	hydroxymethylglutaryl-CoA reductase, degradative
		locus_tag=CHL79_09165	hypothetical protein
		locus_tag=CHL79_09170	hypothetical protein
		locus_tag=CHL79_09175	ATP-dependent protease
		locus_tag=CHL79_09180	LysR family transcriptional regulator
		locus_tag=CHL79_09185	MFS transporter
		locus_tag=CHL79_09190	nitronate monooxygenase
	metC	locus_tag=CHL79_09195	cystathionine beta-lyase
		locus_tag=CHL79_09200	ABC transporter substrate-binding protein
		locus_tag=CHL79_09205	sulfurtransferase
		locus_tag=CHL79_09210	hypothetical protein
		locus_tag=CHL79_09215	transcriptional regulator LrhA
		locus_tag=CHL79_09220	iron uptake protein
		locus_tag=CHL79_09225	peptidase
		locus_tag=CHL79_09230	DUF3325 domain-containing protein
		locus_tag=CHL79_09235	short-chain dehydrogenase
		locus_tag=CHL79_09240	LysR family transcriptional regulator
		locus_tag=CHL79_09245	ferredoxin--NADP reductase
		locus_tag=CHL79_09250	IclR family transcriptional regulator
		locus_tag=CHL79_09255	gluconate 5-dehydrogenase
		locus_tag=CHL79_09260	DNA-binding protein
		locus_tag=CHL79_09265	hypothetical protein
	higA	locus_tag=CHL79_09270	transcriptional regulator
		locus_tag=CHL79_09275	excinuclease ABC subunit A
		locus_tag=CHL79_09280	ethanolamine utilization protein EutJ
	livF	locus_tag=CHL79_09285	ABC transporter ATP-binding protein
	livG	locus_tag=CHL79_09290	high-affinity branched-chain amino acid ABC transporter ATP-binding protein LivG
		locus_tag=CHL79_09295	branched-chain amino acid ABC transporter permease
		locus_tag=CHL79_09300	branched-chain amino acid ABC transporter permease
		locus_tag=CHL79_09305	LysR family transcriptional regulator
		locus_tag=CHL79_09310	YihY/virulence factor BrkB family protein
	garD	locus_tag=CHL79_09315	galactarate dehydratase
		locus_tag=CHL79_09320	tripartite tricarboxylate transporter substrate binding protein
		locus_tag=CHL79_09325	glucarate dehydratase
		locus_tag=CHL79_09330	FadR family transcriptional regulator
		locus_tag=CHL79_09335	tripartite tricarboxylate transporter substrate binding protein
	kdgD	locus_tag=CHL79_09340	5-dehydro-4-deoxyglucarate dehydratase
		locus_tag=CHL79_09345	tripartite tricarboxylate transporter substrate binding protein
		locus_tag=CHL79_09350	hydroxyacid dehydrogenase
	gudD	locus_tag=CHL79_09355	glucarate dehydratase
		locus_tag=CHL79_09360	aldehyde dehydrogenase family protein
		locus_tag=CHL79_09365	hypothetical protein
		locus_tag=CHL79_09370	murein hydrolase effector protein LrgB
		locus_tag=CHL79_09375	CidA/LrgA family protein
		locus_tag=CHL79_09380	LysR family transcriptional regulator
		locus_tag=CHL79_09385	pseudouridine synthase
		locus_tag=CHL79_09390	hypothetical protein
		locus_tag=CHL79_09395	alkylphosphonate utilization protein
		locus_tag=CHL79_09400	LysR family transcriptional regulator
		locus_tag=CHL79_09405	DsbA family protein
		locus_tag=CHL79_09410	cyclase
	argE	locus_tag=CHL79_09415	acetylornithine deacetylase
		locus_tag=CHL79_09420	MFS transporter
		locus_tag=CHL79_09425	C4-dicarboxylate transporter DctA
		locus_tag=CHL79_09430	GntR family transcriptional regulator
		locus_tag=CHL79_09435	glycerophosphodiester phosphodiesterase
		locus_tag=CHL79_09440	DUF2778 domain-containing protein
		locus_tag=CHL79_09445	hypothetical protein
		locus_tag=CHL79_09450	hypothetical protein
		locus_tag=CHL79_09455	methionine synthase
		locus_tag=CHL79_09460	GntR family transcriptional regulator
		locus_tag=CHL79_09465	amino acid ABC transporter substrate-binding protein
		locus_tag=CHL79_09470	ABC transporter permease
		locus_tag=CHL79_09475	amino acid ABC transporter permease
		locus_tag=CHL79_09480	amino acid ABC transporter ATP-binding protein
		locus_tag=CHL79_09485	zinc ribbon domain-containing protein
		locus_tag=CHL79_09490	acetamidase/formamidase family protein
	urtE	locus_tag=CHL79_09495	ABC transporter ATP-binding protein
	urtD	locus_tag=CHL79_09500	ABC transporter ATP-binding protein
	urtC	locus_tag=CHL79_09505	urea ABC transporter permease subunit UrtC
	urtB	locus_tag=CHL79_09510	branched-chain amino acid ABC transporter permease
	urtA	locus_tag=CHL79_09515	urea ABC transporter substrate-binding protein
		locus_tag=CHL79_09520	hybrid sensor histidine kinase/response regulator
		locus_tag=CHL79_09525	DNA-binding response regulator
		locus_tag=CHL79_09530	hypothetical protein
		locus_tag=CHL79_09535	LysR family transcriptional regulator
		locus_tag=CHL79_09540	hemagglutinin
		locus_tag=CHL79_09545	hypothetical protein
		locus_tag=CHL79_09550	phosphate--nucleotide phosphotransferase
		locus_tag=CHL79_09555	hypothetical protein
		locus_tag=CHL79_09560	Glu/Leu/Phe/Val dehydrogenase
		locus_tag=CHL79_09565	tripartite tricarboxylate transporter substrate binding protein
		locus_tag=CHL79_09570	4-coumarate--CoA ligase
		locus_tag=CHL79_09575	MFS transporter
		locus_tag=CHL79_09580	phenylacetic acid degradation protein
		locus_tag=CHL79_09585	hypothetical protein
		locus_tag=CHL79_09590	hypothetical protein
		locus_tag=CHL79_09595	CoA ester lyase
		locus_tag=CHL79_09600	tripartite tricarboxylate transporter substrate binding protein BugD
		locus_tag=CHL79_09605	MmgE/PrpD family protein
		locus_tag=CHL79_09610	CoA transferase
		locus_tag=CHL79_09615	acyl-CoA dehydrogenase
		locus_tag=CHL79_09620	acyl-CoA dehydrogenase
		locus_tag=CHL79_09625	3-hydroxyacyl-CoA dehydrogenase
		locus_tag=CHL79_09630	3-alpha,7-alpha,12-alpha-trihydroxy-5-beta-cholest-24-enoyl-CoA hydratase
		locus_tag=CHL79_09635	enoyl-CoA hydratase
		locus_tag=CHL79_09640	acetyl-CoA hydrolase
		locus_tag=CHL79_09645	acetyl-CoA acetyltransferase
		locus_tag=CHL79_09650	hypothetical protein
		locus_tag=CHL79_09655	LacI family transcriptional regulator
		locus_tag=CHL79_09660	NADPH:quinone reductase
		locus_tag=CHL79_09665	LysR family transcriptional regulator
		locus_tag=CHL79_09670	LysR family transcriptional regulator
		locus_tag=CHL79_09675	ABC transporter substrate-binding protein
		locus_tag=CHL79_09680	o-succinylbenzoate--CoA ligase
		locus_tag=CHL79_09685	hypothetical protein
		locus_tag=CHL79_09690	hypothetical protein
		locus_tag=CHL79_09695	amidase
		locus_tag=CHL79_09700	alcohol dehydrogenase
		locus_tag=CHL79_09705	hypothetical protein
		locus_tag=CHL79_09710	MFS transporter
		locus_tag=CHL79_09715	FmdB family transcriptional regulator
		locus_tag=CHL79_09720	acetamidase/formamidase family protein
		locus_tag=CHL79_09725	DNA-binding protein
		locus_tag=CHL79_09730	thiolase
		locus_tag=CHL79_09735	acyl-CoA dehydrogenase
		locus_tag=CHL79_09740	phenylacetic acid degradation protein
		locus_tag=CHL79_09745	LysR family transcriptional regulator
		locus_tag=CHL79_09750	CoA transferase
		locus_tag=CHL79_09755	methyl-accepting chemotaxis protein
		locus_tag=CHL79_09760	porin
		locus_tag=CHL79_09765	Fe-S oxidoreductase
		locus_tag=CHL79_09770	5-methyltetrahydrofolate--homocysteine methyltransferase
		locus_tag=CHL79_09775	XRE family transcriptional regulator
		locus_tag=CHL79_09780	hypothetical protein
		locus_tag=CHL79_09785	FAD-dependent oxidoreductase
		locus_tag=CHL79_09790	RND transporter
		locus_tag=CHL79_09795	multidrug efflux RND transporter permease subunit
		locus_tag=CHL79_09800	efflux transporter periplasmic adaptor subunit
		locus_tag=CHL79_09805	hypothetical protein
		locus_tag=CHL79_09810	hypothetical protein
		locus_tag=CHL79_09815	RNA-dependent DNA polymerase
		locus_tag=CHL79_09820	AraC family transcriptional regulator
		locus_tag=CHL79_09825	hypothetical protein
	soxR	locus_tag=CHL79_09830	redox-sensitive transcriptional activator SoxR
	hutG	locus_tag=CHL79_09835	N-formylglutamate deformylase
		locus_tag=CHL79_09840	formimidoylglutamate deiminase
	hisC	locus_tag=CHL79_09845	histidinol-phosphate transaminase
		locus_tag=CHL79_09850	FAD-binding oxidoreductase
		locus_tag=CHL79_09855	imidazolonepropionase
		locus_tag=CHL79_09860	histidine utilization protein HutD
		locus_tag=CHL79_09865	urocanate hydratase
	hutH	locus_tag=CHL79_09870	histidine ammonia-lyase
	hutC	locus_tag=CHL79_09875	histidine utilization repressor
		locus_tag=CHL79_09880	sulfonate ABC transporter ATP-binding protein
		locus_tag=CHL79_09885	ABC transporter permease
		locus_tag=CHL79_09890	ABC transporter permease
		locus_tag=CHL79_09895	LysR family transcriptional regulator
		locus_tag=CHL79_09900	CoA transferase
		locus_tag=CHL79_09905	acyl-CoA dehydrogenase
		locus_tag=CHL79_09910	hypothetical protein
		locus_tag=CHL79_09915	hypothetical protein
		locus_tag=CHL79_09920	ATP-dependent DNA helicase RecQ
		locus_tag=CHL79_09925	nickel transporter
		locus_tag=CHL79_09930	hypothetical protein
		locus_tag=CHL79_09935	TonB-dependent receptor
		locus_tag=CHL79_09940	aspartate aminotransferase family protein
		locus_tag=CHL79_09945	GNAT family N-acetyltransferase
		locus_tag=CHL79_09950	hypothetical protein
		locus_tag=CHL79_09955	nucleotide sugar aminotransferase
		locus_tag=CHL79_09960	EamA/RhaT family transporter
		locus_tag=CHL79_09965	hypothetical protein
		locus_tag=CHL79_09970	alpha/beta hydrolase
		locus_tag=CHL79_09975	phosphatase
		locus_tag=CHL79_09980	secretion protein HlyD
		locus_tag=CHL79_09985	ABC transporter ATP-binding protein
		locus_tag=CHL79_09990	ABC transporter permease
		locus_tag=CHL79_09995	RND transporter
		locus_tag=CHL79_10000	fimbrial protein
		locus_tag=CHL79_10005	DNA-binding response regulator
		locus_tag=CHL79_10010	two-component sensor histidine kinase
		locus_tag=CHL79_10015	TetR/AcrR family transcriptional regulator
		locus_tag=CHL79_10020	DNA alkylation response protein
		locus_tag=CHL79_10025	fatty-acid--CoA ligase
		locus_tag=CHL79_10030	NADPH-dependent ferric siderophore reductase
		locus_tag=CHL79_10035	AraC family transcriptional regulator
		locus_tag=CHL79_10040	threonine ammonia-lyase
		locus_tag=CHL79_10045	phosphoenolpyruvate carboxykinase (GTP)
		locus_tag=CHL79_10050	hypothetical protein
		locus_tag=CHL79_10055	LysR family transcriptional regulator
		locus_tag=CHL79_10060	metallophosphoesterase
		locus_tag=CHL79_10065	universal stress protein
		locus_tag=CHL79_10070	hypothetical protein
		locus_tag=CHL79_10075	4-hydroxyphenylacetate isomerase
		locus_tag=CHL79_10080	2-hydroxyhepta-2,4-diene-1,7-dioate isomerase
	hpaE	locus_tag=CHL79_10085	5-carboxymethyl-2-hydroxymuconate semialdehyde dehydrogenase
		locus_tag=CHL79_10090	tripartite tricarboxylate transporter substrate binding protein
		locus_tag=CHL79_10095	aromatic ring-opening dioxygenase subunit LigA
		locus_tag=CHL79_10100	extradiol ring-cleavage dioxygenase
		locus_tag=CHL79_10105	5-carboxymethyl-2-hydroxymuconate isomerase
	hpaH	locus_tag=CHL79_10110	2-oxo-hepta-3-ene-1,7-dioic acid hydratase
	gabD	locus_tag=CHL79_10115	NAD-dependent succinate-semialdehyde dehydrogenase
		locus_tag=CHL79_10120	2-dehydro-3-deoxyglucarate aldolase
	hpaR	locus_tag=CHL79_10125	homoprotocatechuate degradation operon regulator HpaR
		locus_tag=CHL79_10130	DNA polymerase III subunit epsilon
		locus_tag=CHL79_10135	flavin reductase
	proY	locus_tag=CHL79_10140	proline-specific permease ProY
		locus_tag=CHL79_10145	hypothetical protein
		locus_tag=CHL79_10150	peptidase M4
		locus_tag=CHL79_10155	DNA-binding response regulator
		locus_tag=CHL79_10160	ATP-binding protein
		locus_tag=CHL79_10165	cell division topological specificity factor
	minD	locus_tag=CHL79_10170	septum site-determining protein MinD
	minC	locus_tag=CHL79_10175	septum site-determining protein MinC
		locus_tag=CHL79_10180	enoyl-CoA hydratase
		locus_tag=CHL79_10185	acyl-CoA dehydrogenase
		locus_tag=CHL79_10190	acyl-CoA dehydrogenase
		locus_tag=CHL79_10195	acetoacetate--CoA ligase
		locus_tag=CHL79_10200	pyrimidine utilization transport protein G
		locus_tag=CHL79_10205	propionyl-CoA--succinate CoA transferase
		locus_tag=CHL79_10210	esterase
		locus_tag=CHL79_10215	ABC transporter ATP-binding protein
		locus_tag=CHL79_10220	ABC transporter ATP-binding protein
		locus_tag=CHL79_10225	branched-chain amino acid ABC transporter permease
		locus_tag=CHL79_10230	branched-chain amino acid ABC transporter permease
		locus_tag=CHL79_10235	ABC transporter permease
		locus_tag=CHL79_10240	4-hydroxybenzoate--CoA ligase
[truncated: 3,722 more rows]

## Sheet: CAN-E2vE7
Gene	baseMean	log2FoldChange	lfcSE	stat	pvalue	padj	CAND2E.1	CAND2E.2	CAND2E.3	CAND7E.1	CAND7E.2	CAND7E.3
CHL79_13600	88.0574	-4.37546	0.414335	-10.5602	4.55602e-26	1.76409e-22	123.136	186.497	196.723	8.099	8.43175	5.4584
CHL79_24740	41.7622	-6.29114	0.734157	-8.56921	1.04201e-17	2.01733e-14	47.1583	64.9287	136.437	0.899889	1.14978	0
CHL79_18635	176.469	-2.96183	0.375848	-7.8804	3.26341e-15	4.21198e-12	297.359	196.168	444.212	45.5944	31.8107	43.6672
msuE	45.8156	4.06802	0.528999	7.69003	1.47098e-14	1.4239e-11	3.27488	5.52585	9.51883	69.5914	99.6479	87.3344
CHL79_20140	60.37	3.40651	0.444668	7.66079	1.84799e-14	1.43109e-11	6.54977	12.4332	15.8647	106.187	128.392	92.7928
CHL79_20145	65.7376	3.1324	0.410841	7.62437	2.45236e-14	1.58259e-11	14.4095	9.67023	19.0377	113.086	112.679	125.543
CHL79_13595	26.0701	-4.37767	0.585083	-7.48214	7.31235e-14	4.04477e-11	44.5384	55.9492	50.7671	2.09974	3.06609	0
CHL79_20270	96.192	-2.84328	0.407481	-6.97769	3.00073e-12	1.45235e-09	117.896	190.642	209.414	27.2966	26.445	5.4584
CHL79_18710	27.9893	-3.51132	0.528254	-6.64704	2.9904e-11	1.28654e-08	41.9185	48.3512	63.4589	2.99963	5.74892	5.4584
CHL79_12475	17.8242	-4.83221	0.739251	-6.53662	6.29238e-11	2.21492e-08	26.1991	27.6292	50.7671	1.19985	1.14978	0
CHL79_18715	17.8387	-4.70494	0.718687	-6.54657	5.8873e-11	2.21492e-08	26.1991	33.8458	44.4212	1.79978	0.766522	0
CHL79_09090	80.3065	-2.78918	0.437109	-6.38098	1.75953e-10	5.67743e-08	98.2465	223.106	101.534	26.0968	16.4802	16.3752
CHL79_09100	68.6924	-3.06195	0.486435	-6.29468	3.08034e-10	9.17469e-08	107.416	169.92	82.4966	18.8977	6.13218	27.292
CHL79_22420	142.335	-2.72916	0.451012	-6.05119	1.43779e-09	3.9765e-07	136.235	178.899	437.866	37.4954	47.1411	16.3752
CHL79_24340	308.849	-2.00707	0.352901	-5.68734	1.29032e-08	3.33074e-06	296.705	468.316	726.604	128.984	128.776	103.71
CHL79_17440	20.8182	-3.02984	0.536442	-5.64804	1.62288e-08	3.92737e-06	38.6436	40.0624	31.7294	4.79941	4.21587	5.4584
CHL79_20745	226.131	-1.93889	0.348471	-5.564	2.63657e-08	6.00519e-06	270.505	306.685	488.633	90.5888	69.3703	131.002
CHL79_22900	69.1749	-2.03205	0.372233	-5.45908	4.78603e-08	1.02953e-05	127.72	88.4136	117.399	22.7972	31.4274	27.292
CHL79_22430	17.0559	-3.92508	0.722291	-5.43421	5.50409e-08	1.12168e-05	15.0645	27.6292	50.7671	1.49982	1.91631	5.4584
CHL79_19305	101.805	2.0686	0.383453	5.39466	6.86539e-08	1.32914e-05	37.9887	26.2478	57.113	114.286	173.234	201.961
CHL79_24465	83.2798	-2.52276	0.469445	-5.37391	7.70454e-08	1.356e-05	72.0475	211.364	152.301	33.5959	24.912	5.4584
CHL79_24615	102.293	2.38084	0.442693	5.37807	7.52868e-08	1.356e-05	41.2635	43.516	9.51883	172.179	254.485	92.7928
CHL79_28160	830.53	-1.63086	0.304584	-5.35438	8.58513e-08	1.44529e-05	1022.42	1331.04	1431	411.849	513.953	272.92
CHL79_25525	58.0226	2.1134	0.398418	5.30448	1.12994e-07	1.82297e-05	20.9593	20.0312	22.2106	74.6908	84.7007	125.543
raiA	20991.6	-2.09271	0.40237	-5.20097	1.98255e-07	3.07057e-05	19091.9	23703.8	59223	7132.82	5689.9	11107.8
CHL79_24030	52.7346	-2.02265	0.389759	-5.18949	2.1087e-07	3.14034e-05	78.5972	92.5579	88.8424	22.4972	22.9957	10.9168
CHL79_18640	368.453	-1.62995	0.3187	-5.11437	3.14794e-07	4.51438e-05	738.814	396.48	542.573	183.877	201.595	147.377
CHL79_00150	17.4664	3.46978	0.685235	5.06364	4.11324e-07	5.68803e-05	3.27488	4.14439	0	35.3956	45.6081	16.3752
CHL79_23030	31.2399	-2.53767	0.507844	-4.99695	5.82444e-07	7.77663e-05	64.8427	28.32	69.8048	10.1987	8.81501	5.4584
CHL79_20575	22.2357	-3.03797	0.634495	-4.78801	1.68441e-06	0.000217401	22.9242	73.9082	25.3836	6.59919	4.59913	0
CHL79_24605	50.7769	2.12629	0.444825	4.78005	1.75248e-06	0.00021889	20.9593	23.4849	12.6918	97.7879	111.529	38.2088
CHL79_12470	9.80012	-3.78795	0.795234	-4.76332	1.90438e-06	0.000223447	12.4446	21.4127	22.2106	1.19985	1.53304	0
CHL79_12040	312.854	1.5148	0.317616	4.76928	1.84885e-06	0.000223447	187.978	164.394	136.437	508.137	574.509	305.67
CHL79_15820	43.3073	-2.36029	0.499938	-4.72116	2.34507e-06	0.000267063	124.446	43.516	47.5942	16.7979	11.1146	16.3752
CHL79_18990	54.0531	-1.92983	0.409832	-4.70882	2.49153e-06	0.000275634	104.796	54.5677	98.3613	20.9974	23.7622	21.8336
CHL79_04345	48.5166	-2.1546	0.460355	-4.6803	2.8645e-06	0.000308092	112.001	46.9697	76.1507	12.2985	21.8459	21.8336
CHL79_16190	20.9412	2.61092	0.562032	4.6455	3.39256e-06	0.000355027	5.23981	5.52585	9.51883	36.2955	41.7755	27.292
CHL79_16960	124.914	1.8206	0.39244	4.63919	3.49771e-06	0.000356399	46.5034	57.3307	69.8048	269.667	218.842	87.3344
CHL79_21575	34.7253	-1.97403	0.426855	-4.62459	3.75342e-06	0.000372647	62.2228	48.3512	53.9401	12.8984	14.5639	16.3752
CHL79_11660	14.5683	3.48617	0.761902	4.57561	4.74828e-06	0.000459633	2.61991	1.38146	3.17294	19.7976	22.2291	38.2088
CHL79_19285	11.4896	-3.28356	0.725707	-4.52464	6.04973e-06	0.000571331	18.9943	13.8146	31.7294	2.09974	2.29957	0
CHL79_26380	119.455	1.47111	0.325656	4.51737	6.26116e-06	0.000577219	66.1527	61.4751	57.113	145.782	167.868	218.336
CHL79_26245	56.5856	-2.03964	0.452903	-4.50349	6.68476e-06	0.000588259	55.673	125.022	101.534	27.2966	24.5287	5.4584
CHL79_13870	16.0792	2.9203	0.648001	4.50663	6.58641e-06	0.000588259	2.61991	5.52585	3.17294	27.2966	36.0266	21.8336
CHL79_12960	24.1985	-2.31505	0.524654	-4.41252	1.02173e-05	0.000869092	45.8484	22.7941	50.7671	7.19911	7.66522	10.9168
CHL79_24610	166.673	2.02431	0.459	4.41025	1.0325e-05	0.000869092	93.0067	71.1453	31.7294	326.66	390.16	87.3344
CHL79_18645	186.758	-1.37582	0.312568	-4.40167	1.07421e-05	0.00088497	308.494	221.034	288.738	108.587	117.278	76.4176
CHL79_19250	14.055	-2.82988	0.643815	-4.39549	1.10525e-05	0.000891567	19.6493	36.6087	15.8647	3.29959	3.44935	5.4584
CHL79_22070	384.323	-1.84415	0.421135	-4.37899	1.19231e-05	0.000942165	463.724	875.156	482.288	192.276	243.371	49.1256
CHL79_14230	85.8759	1.72098	0.394202	4.36573	1.267e-05	0.000981165	36.0237	53.877	31.7294	150.581	172.084	70.9592
CHL79_18720	6.32806	-5.31632	1.22749	-4.33106	1.48396e-05	0.00110776	7.85972	7.59804	22.2106	0.299963	0	0
CHL79_20265	44.1726	-2.11372	0.4881	-4.3305	1.48769e-05	0.00110776	45.1934	84.9599	95.1883	21.2974	18.3965	0
CHL79_26170	51.3052	-1.65955	0.389232	-4.26365	2.01115e-05	0.00146928	68.1176	67.0009	98.3613	20.9974	26.0618	27.292
CHL79_22550	10.9498	3.74568	0.88319	4.24108	2.22442e-05	0.00159499	3.27488	0.690731	0	30.5962	25.6785	5.4584
CHL79_09680	17.7585	-2.37016	0.560456	-4.22899	2.34744e-05	0.0016526	31.4389	25.557	28.5565	5.09937	4.9824	10.9168
CHL79_06550	104.296	-1.67353	0.399987	-4.18396	2.86471e-05	0.00198074	91.6968	136.074	253.836	47.9941	52.5068	43.6672
lysS	93.8177	1.45035	0.34698	4.17991	2.91624e-05	0.001981	49.7782	62.1658	38.0753	144.282	159.437	109.168
CHL79_09625	14.5445	-2.50405	0.609423	-4.10889	3.97557e-05	0.00265404	22.9242	29.0107	25.3836	4.19948	5.74892	0
CHL79_26595	42.2562	-2.28307	0.566119	-4.03284	5.51072e-05	0.00361653	26.8541	41.4439	139.61	12.2985	11.4978	21.8336
fdxH	73.885	-1.38298	0.345014	-4.00849	6.11094e-05	0.00365013	107.416	95.3209	114.226	36.5955	40.6257	49.1256
CHL79_12880	81.2813	-1.35951	0.338132	-4.02066	5.80344e-05	0.00365013	102.831	111.208	136.437	44.3945	43.6918	49.1256
CHL79_09540	106.978	-1.31665	0.32868	-4.00587	6.17907e-05	0.00365013	126.411	143.672	190.377	61.1925	60.172	60.0424
CHL79_14835	61.4264	1.45484	0.363326	4.00424	6.22181e-05	0.00365013	30.1289	33.8458	34.9024	80.6901	96.1986	92.7928
CHL79_02975	64.9797	1.47178	0.365548	4.02621	5.66822e-05	0.00365013	33.4038	34.5365	31.7294	88.4891	81.6346	120.085
CHL79_04650	489.963	1.54194	0.38402	4.01526	5.93811e-05	0.00365013	207.628	401.315	139.61	787.703	928.642	474.881
CHL79_06190	67.0785	1.84086	0.459336	4.00765	6.13247e-05	0.00365013	34.7138	12.4332	47.5942	87.5892	143.723	76.4176
CHL79_26600	35.7129	-1.79532	0.449145	-3.9972	6.40959e-05	0.00365868	41.2635	46.9697	79.3236	17.6978	12.6476	16.3752
CHL79_06300	49.7304	-1.54491	0.386555	-3.99662	6.42537e-05	0.00365868	88.4219	74.5989	60.2859	29.0964	24.1455	21.8336
CHL79_22150	14.2461	-2.67353	0.675197	-3.95962	7.50684e-05	0.00421253	15.0645	17.959	44.4212	4.19948	3.83261	0
glnA	433.973	-1.15184	0.291426	-3.9524	7.737e-05	0.00424738	501.712	765.33	526.709	287.665	249.503	272.92
CHL79_28275	8.26196	3.79886	0.961536	3.95082	7.78833e-05	0.00424738	0.654977	2.07219	0	18.2977	17.63	10.9168
CHL79_26840	23.4525	-2.34096	0.596321	-3.92567	8.64893e-05	0.0046512	26.1991	17.959	76.1507	6.89915	8.04849	5.4584
CHL79_09490	7.33511	-3.56108	0.909347	-3.91608	9.00009e-05	0.00477375	10.4796	21.4127	9.51883	0.299963	2.29957	0
CHL79_27280	15.4436	-2.28954	0.586576	-3.90323	9.49182e-05	0.00478969	36.6787	20.7219	19.0377	5.39933	5.36566	5.4584
CHL79_02730	19.3822	-2.21385	0.567307	-3.90238	9.52495e-05	0.00478969	33.4038	33.1551	22.2106	5.39933	5.74892	16.3752
CHL79_04435	211.913	-1.24578	0.319038	-3.90479	9.43091e-05	0.00478969	312.424	250.045	320.467	92.0886	127.243	169.21
CHL79_24815	26.2935	1.94405	0.497991	3.90379	9.46992e-05	0.00478969	9.82465	11.7424	12.6918	34.7957	55.9561	32.7504
CHL79_16965	33.5157	2.20153	0.564664	3.89883	9.66602e-05	0.00479831	14.4095	13.8146	9.51883	93.8884	64.0046	5.4584
CHL79_04520	74.1822	-1.45065	0.372783	-3.8914	9.9666e-05	0.00485608	103.486	114.661	95.1883	33.2959	32.9605	65.5008
pdxK	85.4193	1.76236	0.453074	3.88979	0.000100332	0.00485608	40.6086	58.7121	15.8647	167.979	174.767	54.584
CHL79_20865	180.343	-1.35302	0.34903	-3.8765	0.00010597	0.00506563	174.224	222.415	383.926	99.2878	98.4981	103.71
CHL79_20880	7.61428	-3.67235	0.950026	-3.86553	0.000110849	0.00523425	10.4796	12.4332	15.8647	0.299963	1.14978	5.4584
CHL79_00100	37.4241	-2.09897	0.544109	-3.85763	0.000114492	0.00533794	72.0475	26.9385	72.9777	11.3986	8.43175	32.7504
CHL79_24630	192.694	1.5264	0.395969	3.85485	0.000115802	0.00533794	144.75	95.3209	57.113	344.058	367.547	147.377
CHL79_28280	18.7375	2.43828	0.633371	3.84969	0.000118269	0.00538748	3.92986	7.59804	9.51883	45.2944	40.6257	5.4584
CHL79_26235	47.8532	-1.74479	0.458964	-3.80157	0.00014378	0.00647343	45.1934	58.0214	114.226	21.5973	15.3304	32.7504
CHL79_18735	372.319	-1.27291	0.335292	-3.79642	0.000146802	0.00653355	395.606	490.419	710.74	269.967	230.723	136.46
CHL79_09890	30.3423	-1.81941	0.479725	-3.79261	0.000149073	0.0065592	55.673	54.5677	25.3836	10.7987	13.7974	21.8336
CHL79_12405	423.62	-1.31454	0.347864	-3.7789	0.000157525	0.00685322	534.461	404.078	866.214	235.171	179.749	322.046
CHL79_18425	78.723	1.8328	0.487197	3.76192	0.000168614	0.00725417	23.5792	42.8253	41.2483	228.572	65.1544	70.9592
CHL79_05035	28.345	1.82473	0.487264	3.74485	0.000180501	0.00768022	14.4095	16.5775	3.17294	49.7939	47.9076	38.2088
CHL79_21165	23.4139	-1.9806	0.531307	-3.72778	0.000193172	0.00813001	60.2579	28.32	25.3836	11.0986	9.96479	5.4584
CHL79_07975	15.0076	-2.17715	0.584901	-3.72225	0.000197459	0.00817625	28.164	17.2683	28.5565	5.99926	4.59913	5.4584
CHL79_21155	20.7621	-2.07002	0.556694	-3.71841	0.000200482	0.00817625	54.3631	22.1034	25.3836	9.59882	7.66522	5.4584
CHL79_18800	75.5131	1.37277	0.369197	3.71825	0.000200605	0.00817625	54.3631	36.6087	31.7294	125.685	90.0664	114.626
CHL79_09520	9.87748	-2.6456	0.714015	-3.70524	0.000211189	0.00834872	15.0645	22.1034	15.8647	2.3997	3.83261	0
CHL79_10535	21.3892	-2.07389	0.55974	-3.7051	0.000211305	0.00834872	26.8541	29.0107	53.9401	7.79904	10.7313	0
CHL79_23245	34.2966	-1.73613	0.468418	-3.70637	0.000210254	0.00834872	70.0825	31.0829	60.2859	17.6978	15.7137	10.9168
CHL79_05155	72.1217	1.27392	0.344364	3.69934	0.000216164	0.00845442	39.2986	45.5882	41.2483	104.387	98.4981	103.71
CHL79_09565	8.7657	-3.41496	0.928242	-3.67896	0.00023419	0.00906783	10.4796	6.21658	28.5565	1.49982	0.383261	5.4584
CHL79_17045	28.2076	-1.83445	0.499075	-3.67571	0.00023719	0.00909305	34.7138	60.0936	38.0753	17.3979	8.04849	10.9168
CHL79_10350	22.418	-2.41737	0.658178	-3.67282	0.000239885	0.00910621	72.7024	9.67023	31.7294	6.89915	8.04849	5.4584
def	130.513	1.21522	0.331624	3.66446	0.000247862	0.00931768	61.5678	82.8877	88.8424	161.38	153.688	234.711
CHL79_03600	217.065	1.13085	0.308993	3.65978	0.000252433	0.00939827	120.516	116.043	180.858	279.566	343.402	262.003
CHL79_23235	32.1676	-1.6431	0.451173	-3.64184	0.000270692	0.00988793	47.8133	35.2273	60.2859	12.8984	14.9472	21.8336
CHL79_14235	117.21	1.24073	0.340482	3.64405	0.000268386	0.00988793	83.837	55.9492	63.4589	148.782	138.357	212.878
CHL79_10340	12.3661	-2.60134	0.715057	-3.63795	0.000274819	0.00994487	29.474	7.59804	25.3836	3.59956	2.68283	5.4584
boxB	13.3059	-2.79079	0.768682	-3.63061	0.000282753	0.0101372	10.4796	51.8048	9.51883	4.19948	3.83261	0
CHL79_23990	79.1825	-1.24087	0.342144	-3.62674	0.000287027	0.010196	94.3167	109.826	130.091	49.1939	42.542	49.1256
CHL79_25920	49.769	1.57485	0.437013	3.60366	0.000313762	0.0110444	20.9593	26.2478	34.9024	82.1899	101.564	32.7504
CHL79_08090	95.8479	-1.2561	0.348796	-3.60126	0.000316682	0.0110468	153.92	107.063	136.437	45.2944	55.9561	76.4176
CHL79_09675	17.6845	-2.26262	0.628705	-3.59885	0.000319624	0.0110498	32.7488	25.557	22.2106	2.69967	6.51544	16.3752
CHL79_21175	22.4511	-1.82935	0.50937	-3.5914	0.000328904	0.01127	47.8133	36.6087	19.0377	9.59882	10.7313	10.9168
CHL79_10745	11.3498	-2.77869	0.779391	-3.56521	0.000363563	0.0123484	40.6086	17.2683	3.17294	3.59956	3.44935	0
CHL79_10195	24.047	-1.8931	0.532069	-3.55799	0.000373697	0.0125822	49.1233	22.7941	38.0753	11.3986	6.51544	16.3752
CHL79_13580	6.23602	-3.45932	0.973786	-3.55245	0.000381665	0.0127397	5.23981	17.2683	12.6918	0.299963	1.91631	0
CHL79_13590	5.12724	-3.46993	0.977611	-3.5494	0.000386109	0.0127779	9.82465	9.67023	9.51883	0.599926	1.14978	0
CHL79_24590	66.9468	1.76693	0.50169	3.52195	0.000428384	0.0140568	49.7782	23.4849	19.0377	117.286	164.802	27.292
urtA	11.2161	-2.86017	0.814447	-3.5118	0.000445083	0.0142427	15.7194	21.4127	15.8647	2.99963	0.383261	10.9168
CHL79_03615	94.514	1.43042	0.406969	3.51482	0.000440058	0.0142427	43.2285	69.7638	44.4212	165.28	184.349	60.0424
CHL79_05305	9.73272	2.77648	0.790246	3.51344	0.000442345	0.0142427	3.27488	3.45365	0	21.2974	24.912	5.4584
CHL79_10530	9.581	-2.76151	0.788179	-3.50366	0.000458913	0.0145649	10.4796	10.361	31.7294	2.99963	1.91631	0
CHL79_13410	56.1569	-1.82063	0.520142	-3.50025	0.000464819	0.014595	50.4332	174.755	34.9024	25.7968	23.7622	27.292
rho	168.851	1.16191	0.332294	3.49663	0.000471171	0.014595	98.9015	128.476	88.8424	278.066	265.983	152.835
CHL79_00500	25.9328	1.67725	0.479503	3.4979	0.000468936	0.014595	12.4446	11.7424	15.8647	43.7946	44.4583	27.292
CHL79_19050	344.423	-1.23676	0.353937	-3.4943	0.000475298	0.014606	378.577	355.726	707.567	188.677	152.155	283.837
CHL79_22250	203.579	-1.16503	0.334052	-3.48758	0.000487407	0.0148601	231.207	209.982	406.137	127.784	115.362	131.002
CHL79_07135	58.8027	1.34524	0.386061	3.48453	0.000493011	0.0149136	40.6086	32.4644	28.5565	100.788	95.8153	54.584
CHL79_19260	151.642	-1.03199	0.296427	-3.48145	0.000498715	0.0149692	213.522	204.456	196.723	103.187	104.63	87.3344
CHL79_10770	5.57714	-3.77007	1.08431	-3.47693	0.000507191	0.0151065	24.8891	6.90731	0	0.899889	0.766522	0
CHL79_02050	178.051	1.0867	0.313451	3.46691	0.000526478	0.0155613	113.966	140.909	85.6695	260.968	264.833	201.961
CHL79_22425	18.899	-2.07217	0.598087	-3.46466	0.000530896	0.015573	17.6844	19.3405	57.113	6.89915	6.8987	5.4584
CHL79_11665	7.80368	3.35554	0.969095	3.46255	0.00053508	0.0155777	1.96493	0.690731	3.17294	17.9978	22.9957	0
CHL79_19805	74.0366	-1.22592	0.355334	-3.45004	0.000560495	0.0161958	123.136	109.135	82.4966	46.4943	50.2072	32.7504
CHL79_10240	11.611	-2.74358	0.797222	-3.44143	0.000578656	0.0165967	8.5147	41.4439	12.6918	5.09937	1.91631	0
CHL79_15380	36.955	1.53128	0.445686	3.43579	0.00059082	0.016821	13.7545	27.6292	15.8647	61.7924	59.0222	43.6672
CHL79_20895	10.8912	-2.34562	0.685479	-3.42188	0.000621902	0.0173436	20.9593	17.2683	19.0377	5.39933	2.68283	0
CHL79_03940	26.9149	-1.88075	0.549676	-3.42157	0.000622612	0.0173436	32.7488	22.7941	66.6318	10.1987	7.28196	21.8336
CHL79_00895	169.693	-1.15383	0.337186	-3.42193	0.000621793	0.0173436	205.663	169.229	326.813	104.387	91.9827	120.085
CHL79_24195	75.8835	1.26962	0.372541	3.408	0.000654405	0.018099	39.9536	39.3717	50.7671	87.2892	85.084	152.835
CHL79_22910	52.806	-1.52583	0.450514	-3.38687	0.000706957	0.0194138	75.9773	58.0214	88.8424	23.6971	15.7137	54.584
CHL79_12460	9.53568	-2.40553	0.712474	-3.3763	0.000734682	0.019512	18.9943	12.4332	19.0377	3.29959	3.44935	0
CHL79_16475	16.8403	-2.0642	0.611442	-3.37595	0.00073561	0.019512	24.8891	18.6497	31.7294	4.79941	4.59913	16.3752
CHL79_16185	16.6822	-1.88261	0.557659	-3.37591	0.00073573	0.019512	27.509	17.959	34.9024	6.59919	7.66522	5.4584
CHL79_15490	115.571	1.15656	0.342131	3.38045	0.000723673	0.019512	64.8427	84.9599	69.8048	178.478	191.631	103.71
CHL79_20150	19.9328	1.78425	0.528078	3.37877	0.000728107	0.019512	10.4796	6.90731	9.51883	31.1962	28.7446	32.7504
CHL79_09705	4.96497	-3.7298	1.1077	-3.36717	0.000759436	0.0200036	12.4446	3.45365	12.6918	1.19985	0	0
CHL79_09710	10.2782	-2.396	0.712281	-3.36384	0.000768653	0.0201096	25.5441	11.7424	12.6918	2.3997	3.83261	5.4584
CHL79_18375	334.32	-0.989088	0.294787	-3.35527	0.000792889	0.0206045	531.186	348.128	447.385	214.474	202.745	262.003
CHL79_12555	16.5851	1.99383	0.59474	3.35245	0.000801008	0.0206767	3.92986	8.9795	9.51883	31.1962	29.5111	16.3752
CHL79_01370	58.2992	1.28558	0.385541	3.33448	0.000854579	0.0219134	27.509	41.4439	28.5565	68.0916	80.4849	103.71
CHL79_02605	34.4885	1.49313	0.44824	3.3311	0.000865039	0.0220357	18.3394	23.4849	12.6918	54.8932	64.7711	32.7504
CHL79_24810	15.5617	1.95734	0.591484	3.30919	0.000935649	0.0236786	4.58484	6.90731	9.51883	23.6971	26.8283	21.8336
CHL79_23615	94.2083	-1.27809	0.386796	-3.3043	0.000952154	0.0239399	125.756	131.239	126.918	34.7957	48.2909	98.2512
CHL79_26645	93.2206	-1.34685	0.409449	-3.28941	0.00100396	0.0249189	127.066	87.0321	174.512	39.5951	38.3261	92.7928
asd	63.2006	1.23511	0.375318	3.29083	0.000998927	0.0249189	36.0237	46.279	25.3836	92.6886	75.1192	103.71
CHL79_20890	5.99208	-2.92171	0.890769	-3.27999	0.00103812	0.0252804	15.7194	7.59804	9.51883	1.19985	1.91631	0
CHL79_18445	258.973	-1.3345	0.406702	-3.28127	0.00103339	0.0252804	241.686	304.612	552.092	123.585	86.2338	245.628
CHL79_09825	24.568	1.62475	0.495329	3.28015	0.00103751	0.0252804	10.4796	13.8146	12.6918	47.3942	30.2776	32.7504
CHL79_02615	34.0932	3.31944	1.01346	3.27536	0.00105526	0.0255374	6.54977	4.14439	9.51883	73.4909	105.397	5.4584
CHL79_05450	121.03	-1.15233	0.352043	-3.27326	0.00106315	0.0255685	153.265	155.414	177.685	65.6919	54.0398	120.085
CHL79_19930	203.423	1.0745	0.328859	3.26736	0.00108556	0.0259463	106.106	183.734	101.534	280.465	308.525	240.17
CHL79_02820	34.5301	-1.39369	0.42706	-3.26344	0.00110067	0.026146	47.8133	44.2068	53.9401	18.5977	15.3304	27.292
CHL79_23330	504.33	-1.3565	0.417468	-3.24934	0.00115673	0.0273102	895.353	263.859	1015.34	206.675	322.706	322.046
CHL79_26550	170.108	-0.9869	0.304232	-3.24391	0.001179	0.0276672	230.552	183.044	266.527	107.087	118.811	114.626
CHL79_19980	30.238	-1.60749	0.495921	-3.24142	0.00118936	0.0277422	45.8484	48.3512	50.7671	21.8973	14.5639	0
CHL79_24600	125.552	2.61719	0.809886	3.23155	0.00123119	0.028546	47.8133	40.7531	15.8647	200.975	387.86	60.0424
CHL79_09615	16.9183	-1.89998	0.588309	-3.22956	0.00123983	0.0285751	24.2341	21.4127	28.5565	4.79941	6.13218	16.3752
azu	98.1849	-1.2672	0.39283	-3.22582	0.00125614	0.0287797	74.6674	165.085	171.339	53.6934	47.9076	76.4176
CHL79_11900	17.7965	1.99574	0.620291	3.21743	0.00129346	0.0294604	5.23981	13.1239	0	22.7972	38.3261	27.292
CHL79_09730	6.50841	-2.73864	0.852088	-3.21403	0.00130885	0.0296366	17.0294	11.7424	6.34589	2.3997	1.53304	0
CHL79_11380	40.7177	-1.52012	0.473583	-3.20982	0.00132818	0.0298994	39.2986	89.1043	60.2859	26.3967	23.7622	5.4584
CHL79_20900	6.35995	-2.92739	0.914619	-3.20066	0.00137111	0.0306875	5.89479	10.361	19.0377	2.09974	0.766522	0
CHL79_04980	302.248	0.910949	0.285124	3.19492	0.00139868	0.0311246	239.722	219.652	168.166	400.751	430.402	354.796
CHL79_15555	16.518	-1.88956	0.592439	-3.18946	0.00142541	0.0315382	34.7138	19.3405	28.5565	9.59882	6.8987	0
CHL79_23020	30.395	-1.41119	0.443691	-3.18056	0.00146988	0.0322291	47.8133	34.5365	50.7671	14.0983	18.7798	16.3752
CHL79_18590	110.174	1.07101	0.336805	3.1799	0.00147328	0.0322291	58.9479	89.795	66.6318	153.881	171.701	120.085
CHL79_18290	57.6742	1.33712	0.421476	3.17247	0.00151147	0.0328788	30.1289	46.9697	22.2106	106.487	96.5818	43.6672
CHL79_22905	25.3618	-1.62433	0.512558	-3.16907	0.00152929	0.0330805	37.3337	33.8458	34.9024	9.59882	9.19827	27.292
CHL79_12045	94.5699	1.20334	0.380456	3.16289	0.00156211	0.0336027	57.638	70.4546	47.5942	155.681	170.551	65.5008
CHL79_12305	16.3562	-1.8036	0.571123	-3.15799	0.00158859	0.0339835	29.474	16.5775	31.7294	5.6993	9.19827	5.4584
CHL79_21160	19.108	-1.68953	0.536207	-3.15089	0.00162775	0.03463	40.6086	29.0107	15.8647	10.1987	8.04849	10.9168
CHL79_18170	530.452	0.9255	0.294041	3.14752	0.00164662	0.0348401	347.138	448.284	304.603	777.504	775.721	529.465
CHL79_07705	189.998	-1.00944	0.32285	-3.12664	0.00176817	0.0372085	201.733	325.334	225.279	120.885	108.463	158.294
CHL79_09610	10.3123	-2.06605	0.663194	-3.11531	0.00183753	0.0383567	16.3744	16.5775	15.8647	2.99963	4.59913	5.4584
CHL79_03810	60.5091	1.42253	0.456745	3.1145	0.00184255	0.0383567	22.2692	55.2585	22.2106	108.887	110.762	43.6672
CHL79_11080	40.3208	-1.32744	0.426521	-3.11225	0.00185668	0.0384442	49.1233	44.2068	76.1507	21.2974	18.3965	32.7504
CHL79_03995	22.1021	-1.66131	0.535075	-3.10482	0.00190392	0.0390053	31.4389	19.3405	47.5942	10.1987	7.66522	16.3752
CHL79_23995	58.7167	-1.37469	0.44272	-3.1051	0.00190215	0.0390053	39.9536	93.9394	117.399	30.8962	26.445	43.6672
CHL79_23985	95.0294	-1.18731	0.385413	-3.08062	0.00206572	0.0420127	101.521	152.652	155.474	74.6908	64.0046	21.8336
groL	210.277	0.939835	0.305176	3.07965	0.00207242	0.0420127	173.569	109.135	152.301	291.864	278.248	256.545
CHL79_23190	5.29308	4.17459	1.35738	3.07548	0.00210166	0.0423836	0.654977	0.690731	0	28.4965	1.91631	0
CHL79_18065	29.5066	-1.38838	0.452105	-3.07092	0.00213401	0.0427979	50.4332	30.3922	47.5942	14.9982	17.2468	16.3752
CHL79_09820	20.3035	1.70637	0.555915	3.06948	0.00214431	0.0427979	15.7194	6.21658	6.34589	39.8951	31.8107	21.8336
CHL79_01330	13.0573	-1.91981	0.628117	-3.05646	0.0022397	0.0436355	17.6844	22.7941	25.3836	7.49908	4.9824	0
CHL79_23335	109.553	-1.31958	0.431791	-3.05606	0.00224263	0.0436355	124.446	110.517	218.933	40.795	42.542	120.085
tuf	714.96	0.890809	0.291361	3.05741	0.00223261	0.0436355	441.454	594.719	472.769	1002.78	1095.74	682.3
CHL79_00970	38.817	1.29115	0.422001	3.05959	0.00221644	0.0436355	19.6493	28.32	15.8647	54.8932	48.6742	65.5008
CHL79_00415	11.8412	2.15849	0.706211	3.05644	0.00223981	0.0436355	5.23981	6.90731	0	26.9967	26.445	5.4584
CHL79_25670	67.9281	-1.18476	0.391009	-3.03	0.00244557	0.0473463	111.346	118.115	57.113	50.3938	43.3085	27.292
CHL79_02780	85.1743	1.11686	0.369136	3.0256	0.00248139	0.0478007	63.5328	51.1141	50.7671	116.386	158.287	70.9592
CHL79_02610	17.8727	3.59909	1.19352	3.01553	0.00256529	0.0491722	5.89479	1.38146	0	41.9948	52.5068	5.4584
CHL79_14240	49.5927	1.28833	0.427738	3.01197	0.0025956	0.0495083	28.164	42.8253	12.6918	72.2911	87.0003	54.584
CHL79_12765	58.2086	1.40453	0.466745	3.00921	0.00261927	0.0497148	23.5792	53.877	19.0377	96.8881	117.661	38.2088
CHL79_08950	50.4642	-1.2615	0.419435	-3.00762	0.00263304	0.0497323	67.4626	58.0214	98.3613	36.5955	31.4274	10.9168
map	87.7946	1.16542	0.388431	3.00032	0.00269694	0.050692	53.0531	73.2175	38.0753	153.581	143.34	65.5008
CHL79_11425	8.75699	-2.15323	0.718826	-2.99547	0.00274018	0.0508704	17.6844	13.8146	9.51883	2.99963	3.06609	5.4584
CHL79_22595	67.3637	1.23467	0.412266	2.99484	0.00274584	0.0508704	42.5735	57.3307	19.0377	104.087	121.111	60.0424
CHL79_05150	41.092	1.31775	0.439641	2.99733	0.00272354	0.0508704	18.3394	35.918	15.8647	65.6919	67.0707	43.6672
CHL79_18050	61.0445	-1.36736	0.457203	-2.99071	0.00278325	0.0510746	75.9773	40.0624	149.128	32.9959	29.8944	38.2088
CHL79_01785	126.221	-1.3627	0.455548	-2.99134	0.00277758	0.0510746	248.891	106.373	171.339	50.0938	38.7094	141.918
CHL79_25925	12.2488	2.03623	0.681399	2.9883	0.00280532	0.0512368	8.5147	2.76292	3.17294	21.2974	26.8283	10.9168
typA	77.0599	-0.9975	0.334608	-2.9811	0.00287214	0.052211	105.451	107.063	98.3613	53.3934	54.4231	43.6672
CHL79_23040	175.327	-1.13733	0.382092	-2.97658	0.00291481	0.0527389	335.348	120.187	263.354	103.187	98.8814	131.002
trxB	104.156	1.02432	0.344403	2.9742	0.00293755	0.0529033	75.9773	46.9697	85.6695	125.984	142.956	147.377
CHL79_11385	21.9792	-1.69135	0.570157	-2.96646	0.00301246	0.0539054	13.7545	51.8048	34.9024	8.99889	11.4978	10.9168
CHL79_05785	92.2005	-1.07009	0.360837	-2.96559	0.00302104	0.0539054	141.475	145.744	95.1883	65.9919	72.0531	32.7504
rlmN	77.4282	1.10401	0.372529	2.96354	0.00304124	0.0540168	50.4332	66.3102	25.3836	105.287	113.445	103.71
CHL79_19780	193.979	-1.37837	0.465451	-2.96137	0.00306278	0.0541511	149.99	183.734	494.979	71.6912	72.4364	191.044
CHL79_22415	116.953	1.04109	0.351908	2.9584	0.00309236	0.0544256	68.7726	93.2487	72.9777	182.677	191.247	92.7928
CHL79_27895	9.85868	2.22041	0.751833	2.95333	0.00314367	0.0550782	1.30995	4.83512	6.34589	16.198	19.5463	10.9168
petA	78.4882	-1.02429	0.347428	-2.9482	0.00319625	0.0557473	87.1119	103.61	120.572	44.6945	49.4407	65.5008
CHL79_01500	39.4161	-1.55222	0.52698	-2.9455	0.00322436	0.0559854	30.7839	98.0838	38.0753	14.0983	17.2468	38.2088
CHL79_10540	9.43776	-2.02976	0.689584	-2.94346	0.00324561	0.0560222	18.9943	12.4332	12.6918	3.59956	3.44935	5.4584
CHL79_16760	101.054	1.02859	0.349561	2.94253	0.00325542	0.0560222	64.8427	80.8155	57.113	154.481	161.736	87.3344
CHL79_15795	4.97234	3.27318	1.11296	2.94095	0.00327203	0.0560588	0.654977	1.38146	0	9.59882	7.28196	10.9168
CHL79_27455	14.7827	-1.90034	0.64648	-2.93951	0.00328729	0.0560722	23.5792	20.7219	19.0377	6.29922	2.68283	16.3752
rpoH	327.672	0.917033	0.312555	2.93399	0.00334638	0.0568298	203.698	174.755	314.121	488.64	430.019	354.796
CHL79_16750	50.716	1.22663	0.420181	2.91929	0.00350828	0.059319	26.8541	41.4439	25.3836	78.8903	93.5157	38.2088
CHL79_23045	89.3316	-1.22697	0.421333	-2.91212	0.00358985	0.0604344	161.779	62.1658	142.782	41.3949	45.9913	81.876
CHL79_13810	6.76673	-2.50589	0.862354	-2.90587	0.00366231	0.0608633	11.7896	20.7219	3.17294	2.99963	1.91631	0
glyA	181.171	0.989427	0.34028	2.90769	0.00364114	0.0608633	144.095	117.424	107.88	260.668	315.041	141.918
CHL79_10050	107.257	2.38166	0.819608	2.90586	0.00366248	0.0608633	27.509	59.4029	15.8647	252.869	238.772	49.1256
CHL79_08925	29.0591	-1.26831	0.436962	-2.90257	0.0037011	0.0612421	38.6436	40.7531	44.4212	14.9982	19.1631	16.3752
CHL79_19485	35.0028	1.27655	0.442278	2.8863	0.00389807	0.064113	15.0645	29.0107	15.8647	51.8936	49.0574	49.1256
CHL79_04755	25.9235	1.46071	0.506222	2.88552	0.00390772	0.064113	13.7545	20.7219	6.34589	42.2948	50.5905	21.8336
CHL79_10755	8.24923	-2.46535	0.855794	-2.88078	0.00396691	0.0645549	30.7839	6.21658	6.34589	2.69967	3.44935	0
CHL79_28655	47.2653	-1.12399	0.390181	-2.8807	0.00396799	0.0645549	74.0124	54.5677	69.8048	28.4965	34.8768	21.8336
CHL79_04390	56.4933	1.07021	0.371766	2.87873	0.00399282	0.064687	37.3337	43.516	25.3836	78.8903	77.4188	76.4176
CHL79_01790	35.2465	-1.34271	0.467065	-2.87478	0.00404313	0.0650456	59.6029	46.9697	34.9024	17.9978	13.7974	38.2088
CHL79_04240	58.9369	-1.23666	0.43024	-2.87435	0.00404855	0.0650456	80.5622	73.2175	79.3236	25.7968	23.7622	70.9592
CHL79_07950	93.5151	0.961882	0.334972	2.87153	0.00408491	0.0653586	61.5678	66.3102	57.113	101.388	121.877	152.835
CHL79_07675	77.0085	-1.0917	0.38175	-2.85973	0.00424005	0.0656934	85.147	140.218	79.3236	40.795	45.6081	70.9592
CHL79_23010	154.392	-1.06337	0.372007	-2.85848	0.00425681	0.0656934	258.061	138.146	215.76	78.2903	77.802	158.294
CHL79_07765	121.795	-0.990028	0.346364	-2.85835	0.00425853	0.0656934	144.75	218.271	117.399	88.1891	69.3703	92.7928
iscR	1068.97	0.829687	0.289663	2.86432	0.00417906	0.0656934	639.257	789.505	891.597	1709.79	1335.67	1048.01
tkt	141.186	0.883043	0.307988	2.86714	0.00414202	0.0656934	110.691	93.9394	95.1883	176.678	212.327	158.294
CHL79_00965	789.503	1.11577	0.390318	2.85861	0.00425505	0.0656934	298.669	718.36	485.46	1437.72	1250.96	545.84
CHL79_03330	91.2831	1.18665	0.413835	2.86744	0.00413807	0.0656934	44.5384	88.4136	34.9024	153.281	155.604	70.9592
CHL79_04605	50.3272	1.27571	0.446171	2.85923	0.00424669	0.0656934	36.6787	26.2478	28.5565	57.2929	114.978	38.2088
CHL79_17605	8.24046	2.39578	0.836166	2.8652	0.00416752	0.0656934	1.96493	4.14439	3.17294	20.9974	19.1631	0
CHL79_21445	74.1294	-1.49437	0.524217	-2.85068	0.00436264	0.0666979	38.6436	223.797	66.6318	40.795	42.1587	32.7504
CHL79_12140	816.444	-0.892704	0.313142	-2.8508	0.004361	0.0666979	676.591	1161.81	1354.85	585.228	628.932	491.256
CHL79_18530	14.266	1.7153	0.60191	2.84975	0.00437533	0.0666979	7.20475	5.52585	6.34589	21.5973	17.63	27.292
CHL79_16155	100.538	-1.35328	0.475643	-2.84515	0.00443904	0.0674038	161.779	135.383	114.226	32.096	28.7446	131.002
CHL79_09700	7.30413	-2.30667	0.812434	-2.83921	0.00452261	0.0681383	18.3394	13.1239	6.34589	1.79978	4.21587	0
CHL79_21505	38.5094	-1.30632	0.460008	-2.83978	0.00451448	0.0681383	55.0181	31.7736	82.4966	26.9967	18.3965	16.3752
CHL79_14615	42.5414	1.15331	0.406492	2.83723	0.0045507	0.0682957	30.7839	20.7219	25.3836	54.8932	52.5068	70.9592
CHL79_28685	722.962	-0.962074	0.339441	-2.83429	0.00459273	0.0686605	815.446	1020.21	1050.24	579.229	627.015	245.628
CHL79_10775	41.4351	-3.34961	1.18591	-2.82449	0.00473553	0.0702643	187.978	24.1756	12.6918	4.79941	8.04849	10.9168
CHL79_24215	66.649	-1.16764	0.41352	-2.82366	0.00474792	0.0702643	120.516	106.373	57.113	47.3942	52.1235	16.3752
flgL	104.283	-0.917128	0.324852	-2.82322	0.00475445	0.0702643	121.826	134.693	145.955	67.1917	63.2381	92.7928
CHL79_23530	336.764	-1.18369	0.420347	-2.81598	0.00486282	0.0715925	261.336	426.181	701.221	164.08	118.428	349.338
gabT	15.7439	-1.67973	0.597097	-2.81316	0.00490568	0.0716785	28.819	31.0829	15.8647	7.19911	11.4978	0
CHL79_04440	160.085	-0.918819	0.326513	-2.81403	0.00489245	0.0716785	193.218	182.353	241.144	89.6889	95.8153	158.294
CHL79_18360	40.6606	-1.3173	0.468918	-2.80924	0.00496583	0.0722136	36.0237	40.0624	101.534	21.8973	22.6124	21.8336
CHL79_08640	1199.96	0.907852	0.323269	2.80835	0.00497961	0.0722136	863.914	1065.8	574.303	1764.08	1867.25	1064.39
CHL79_20570	4.82897	-2.90807	1.03706	-2.80414	0.00504513	0.0728909	4.58484	18.6497	3.17294	1.79978	0.766522	0
CHL79_09605	13.7973	-1.61001	0.575326	-2.79844	0.00513505	0.0739141	20.9593	17.2683	25.3836	7.19911	6.51544	5.4584
CHL79_24210	50.4789	-1.15868	0.414246	-2.79709	0.00515658	0.0739492	79.9072	82.8877	53.9401	36.8955	38.3261	10.9168
CHL79_18705	8.65077	-2.0689	0.740921	-2.79234	0.00523289	0.0745016	9.82465	18.6497	15.8647	4.49945	3.06609	0
CHL79_26240	26.7994	-1.41833	0.508591	-2.78874	0.0052913	0.0745016	24.8891	58.7121	38.0753	16.7979	16.8635	5.4584
CHL79_04295	386.053	0.816399	0.292698	2.78922	0.00528347	0.0745016	271.16	342.603	225.279	499.138	568.76	409.38
CHL79_08805	74.4422	1.00486	0.360246	2.78936	0.00528119	0.0745016	40.6086	65.6194	41.2483	98.6878	107.696	92.7928
CHL79_26135	42.0754	1.15803	0.415201	2.78908	0.00528577	0.0745016	20.3043	24.8663	38.0753	53.3934	66.6874	49.1256
CHL79_11390	59.7475	-1.21177	0.435545	-2.78221	0.00539909	0.0748922	59.6029	134.693	60.2859	35.6956	46.3746	21.8336
CHL79_24180	55.3547	-1.12357	0.403323	-2.7858	0.00533962	0.0748922	85.147	59.4029	92.0154	44.6945	34.4935	16.3752
CHL79_07060	49.3616	-1.04945	0.377176	-2.78238	0.00539617	0.0748922	62.2228	61.4751	79.3236	30.5962	35.26	27.292
CHL79_15120	136.466	-1.01123	0.36356	-2.78147	0.00541141	0.0748922	119.206	163.012	272.873	102.587	84.7007	76.4176
dnaJ	32.82	1.22039	0.438798	2.7812	0.00541576	0.0748922	20.9593	18.6497	15.8647	38.0953	43.3085	60.0424
CHL79_13415	62.61	-1.45367	0.522989	-2.77954	0.00544367	0.0750103	47.1583	188.57	38.0753	39.5951	29.5111	32.7504
CHL79_13820	18.9599	-1.41591	0.510118	-2.77565	0.00550918	0.0756437	28.164	31.7736	25.3836	11.0986	11.8811	5.4584
CHL79_13840	13.3991	1.7748	0.641368	2.76721	0.00565389	0.0773564	4.58484	10.361	3.17294	27.5966	23.7622	10.9168
CHL79_23015	58.7853	-1.46902	0.531293	-2.765	0.00569232	0.0774962	95.6266	45.5882	101.534	18.5977	14.9472	76.4176
CHL79_19270	177.479	-1.0411	0.376876	-2.76245	0.0057369	0.0774962	185.358	172.683	349.024	99.5877	83.5509	174.669
CHL79_10655	140.48	-0.868237	0.31409	-2.76429	0.00570463	0.0774962	165.054	157.487	228.452	105.287	99.2646	87.3344
CHL79_00510	21.4688	1.61435	0.584477	2.76204	0.00574417	0.0774962	11.7896	6.90731	19.0377	44.9945	40.6257	5.4584
CHL79_07175	8.20936	-2.55666	0.926485	-2.75953	0.00578851	0.0778233	6.54977	22.7941	6.34589	1.49982	1.14978	10.9168
CHL79_04465	66.4692	-1.00791	0.366085	-2.75322	0.00590116	0.078251	84.492	71.836	104.707	37.4954	40.2424	60.0424
gltD	71.0727	-0.968197	0.351245	-2.75647	0.00584286	0.078251	87.7669	85.6506	104.707	39.5951	48.6742	60.0424
CHL79_12845	17.7799	1.68778	0.612975	2.75343	0.00589739	0.078251	3.92986	10.361	15.8647	38.3953	27.2115	10.9168
CHL79_26140	11.5153	1.85138	0.672296	2.75382	0.00589036	0.078251	5.23981	6.90731	0	17.0979	18.0133	21.8336
CHL79_26610	17.0066	-1.67059	0.607579	-2.74959	0.00596704	0.0788546	15.7194	23.4849	44.4212	9.59882	8.81501	0
CHL79_07820	37.2988	-1.24512	0.453122	-2.74787	0.00599838	0.0789991	30.7839	55.9492	66.6318	18.8977	18.7798	32.7504
CHL79_20885	4.87501	-2.88411	1.05096	-2.74425	0.00606492	0.0796046	9.16968	11.0517	6.34589	0	2.68283	0
CHL79_24130	86.0413	0.962912	0.351501	2.73943	0.00615467	0.0805097	70.0825	61.4751	44.4212	128.084	130.309	81.876
CHL79_22280	259.735	-1.19185	0.437759	-2.72263	0.00647652	0.0841512	506.297	408.222	180.858	174.279	234.173	54.584
CHL79_18395	28.4149	1.3033	0.478656	2.72283	0.00647258	0.0841512	14.4095	21.4127	15.8647	55.1932	41.7755	21.8336
CHL79_12865	28.9189	1.20633	0.443616	2.71931	0.00654183	0.0847157	17.0294	19.3405	15.8647	38.9952	44.075	38.2088
CHL79_24620	85.2687	2.25367	0.831537	2.71024	0.0067234	0.0867767	39.2986	38.6809	9.51883	171.279	214.626	38.2088
CHL79_26770	363.685	-1.20886	0.446684	-2.70629	0.006804	0.0875252	589.479	288.726	625.07	143.082	109.996	425.755
CHL79_21340	234.636	0.853775	0.315665	2.70469	0.00683682	0.0876561	169.639	180.281	158.647	352.157	356.05	191.044
CHL79_21380	6.08112	-2.45596	0.909598	-2.70004	0.00693302	0.0885962	18.9943	9.67023	3.17294	1.19985	3.44935	0
CHL79_03255	41.3306	-1.37336	0.508878	-2.69881	0.00695887	0.088634	51.0882	50.4234	63.4589	17.6978	10.7313	54.584
CHL79_14635	15.6313	-1.5285	0.567107	-2.69525	0.00703351	0.0892909	18.9943	32.4644	15.8647	7.49908	8.04849	10.9168
CHL79_13380	14.7834	-1.83365	0.681401	-2.69101	0.00712368	0.0901402	20.9593	44.8975	6.34589	9.59882	6.8987	0
CHL79_26475	442.549	0.768699	0.286829	2.67999	0.00736252	0.0928589	275.09	364.015	349.024	676.417	515.87	474.881
CHL79_08265	37.1517	1.37592	0.513696	2.67848	0.00739574	0.092975	12.4446	22.7941	31.7294	86.6893	31.0442	38.2088
CHL79_01670	97.2509	-1.2902	0.482587	-2.67351	0.00750618	0.0937547	81.2171	100.156	218.933	35.9956	32.5772	114.626
CHL79_20440	422.385	0.833415	0.31171	2.67369	0.00750226	0.0937547	343.863	359.871	206.241	608.925	600.57	414.839
CHL79_25665	87.282	-1.10886	0.415026	-2.67177	0.00754514	0.0939382	88.4219	167.157	114.226	69.2915	68.2205	16.3752
priB	128.28	1.05813	0.396894	2.66602	0.00767546	0.0952545	64.8427	127.094	60.2859	206.974	217.692	92.7928
CHL79_24270	18.8391	1.38793	0.521002	2.66397	0.0077225	0.095532	9.82465	12.4332	9.51883	30.2963	29.1279	21.8336
CHL79_14620	14.5042	1.58165	0.594631	2.65988	0.00781679	0.0963904	9.16968	4.83512	9.51883	24.8969	22.2291	16.3752
CHL79_21715	111.247	1.20865	0.454708	2.65808	0.00785875	0.0966002	79.9072	102.228	15.8647	196.176	180.516	92.7928
CHL79_26295	97.8308	0.935949	0.352489	2.65526	0.00792482	0.0971042	61.5678	69.0731	79.3236	143.082	157.52	76.4176
metF	117.245	0.934163	0.352475	2.65029	0.0080422	0.0982315	76.6323	108.445	57.113	167.379	184.732	109.168
CHL79_17830	178.835	-0.779199	0.294525	-2.64562	0.00815424	0.0992869	240.377	209.291	234.798	146.382	132.992	109.168
CHL79_26865	17.457	-1.51	0.571015	-2.64442	0.00818318	0.0992947	14.4095	22.1034	41.2483	8.39896	7.66522	10.9168
CHL79_16610	76.1755	0.915462	0.346311	2.64347	0.00820618	0.0992947	56.983	60.7843	38.0753	103.787	104.63	92.7928
CHL79_08165	132.477	0.888871	0.336836	2.63889	0.00831787	0.100333	110.036	82.8877	92.0154	203.375	197.38	109.168
CHL79_21790	123.945	-0.922069	0.349724	-2.63656	0.00837517	0.10071	150.645	110.517	225.279	83.0898	75.8857	98.2512
CHL79_09630	7.86595	-1.97748	0.750785	-2.63389	0.00844135	0.100836	13.7545	10.361	15.8647	2.99963	4.21587	0
CHL79_01625	139.944	0.852644	0.323831	2.63299	0.00846377	0.100836	89.0769	119.496	95.1883	192.576	212.327	131.002
CHL79_24575	45.9527	1.0885	0.413251	2.634	0.00843862	0.100836	39.2986	31.0829	15.8647	65.9919	74.3527	49.1256
CHL79_15110	40.5711	1.13267	0.430435	2.63146	0.00850187	0.100979	20.9593	21.4127	41.2483	57.5929	64.0046	38.2088
CHL79_04375	123.474	0.825529	0.31393	2.62966	0.00854705	0.101205	81.8721	87.0321	104.707	174.878	161.353	131.002
CHL79_14280	18.6028	-1.67547	0.639274	-2.62089	0.00877008	0.10353	23.5792	28.32	22.2106	5.99926	4.21587	27.292
CHL79_02980	67.5689	0.977109	0.37339	2.61686	0.00887429	0.104125	43.2285	38.6809	50.7671	71.6912	75.5025	125.543
CHL79_04145	530.889	1.96611	0.751159	2.61743	0.00885945	0.104125	175.534	361.943	111.053	1016.27	1242.15	278.378
CHL79_22760	95.0414	0.88509	0.338483	2.61487	0.00892603	0.104416	55.673	78.0526	69.8048	116.986	146.023	103.71
CHL79_09570	8.23423	-1.87758	0.721296	-2.60306	0.00923962	0.107518	13.7545	11.0517	12.6918	2.99963	3.44935	5.4584
CHL79_23035	60.9327	-1.1464	0.44045	-2.60279	0.00924676	0.107518	97.5916	80.8155	57.113	27.5966	26.0618	76.4176
CHL79_08455	120.066	-0.847467	0.326308	-2.59714	0.0094004	0.108977	148.68	163.012	139.61	76.1906	72.8196	120.085
CHL79_13565	8.68108	-1.82042	0.701542	-2.59488	0.00946239	0.109043	13.0995	16.5775	9.51883	3.59956	3.83261	5.4584
CHL79_22990	17.5815	-1.38907	0.535266	-2.5951	0.00945633	0.109043	26.1991	24.1756	25.3836	12.2985	6.51544	10.9168
CHL79_15525	5.50312	3.03365	1.17066	2.59141	0.00955839	0.109822	0.654977	1.38146	0	5.6993	3.44935	21.8336
CHL79_23250	26.5793	-1.25213	0.483648	-2.58892	0.00962766	0.110291	45.8484	31.0829	28.5565	12.8984	13.7974	27.292
CHL79_14110	17.7788	1.40301	0.54357	2.58111	0.00984824	0.112485	7.20475	13.1239	9.51883	29.6963	25.2952	21.8336
CHL79_23050	46.2463	-1.25075	0.484925	-2.57926	0.00990126	0.112758	70.0825	35.2273	79.3236	16.7979	21.4626	54.584
CHL79_17070	74.5387	-1.00835	0.391582	-2.57507	0.0100219	0.113465	77.2873	93.2487	117.399	34.4957	42.9253	81.876
CHL79_05800	59.4751	1.17633	0.45669	2.57576	0.0100019	0.113465	45.1934	44.2068	22.2106	88.7891	129.159	27.292
CHL79_12490	80.5	0.887468	0.344922	2.57295	0.0100836	0.11383	67.4626	52.4955	44.4212	103.487	95.0488	120.085
CHL79_09735	12.6596	-1.745	0.680479	-2.56437	0.0103365	0.116345	23.5792	15.1961	12.6918	3.89952	4.21587	16.3752
CHL79_04055	26.0412	-1.40232	0.547854	-2.55967	0.0104773	0.116911	33.4038	23.4849	47.5942	10.1987	8.81501	32.7504
CHL79_26615	30.6244	-1.26308	0.493306	-2.56043	0.0104542	0.116911	37.9887	24.8663	69.8048	21.2974	13.4141	16.3752
CHL79_28425	54.667	-1.11118	0.434047	-2.56004	0.0104661	0.116911	59.6029	44.8975	123.745	37.4954	29.5111	32.7504
CHL79_21060	30.279	-1.33366	0.524004	-2.54512	0.0109239	0.121544	72.0475	28.32	31.7294	12.5984	26.0618	10.9168
CHL79_09745	15.4349	-1.59872	0.628582	-2.54337	0.0109789	0.121806	21.6142	11.7424	31.7294	5.39933	5.74892	16.3752
CHL79_04340	66.9235	-1.22493	0.482558	-2.5384	0.011136	0.122497	134.925	44.8975	88.8424	32.696	23.7622	76.4176
phaR	62.1998	-0.982213	0.386909	-2.53861	0.0111293	0.122497	65.4977	69.0731	107.88	36.5955	34.1102	60.0424
CHL79_05840	63.1021	0.914656	0.360071	2.54021	0.0110785	0.122497	45.1934	42.1346	47.5942	98.0879	80.1016	65.5008
CHL79_05200	146.085	0.773416	0.305517	2.5315	0.0113575	0.124579	106.761	99.4653	123.745	206.675	187.031	152.835
CHL79_09750	7.80678	-1.88989	0.748525	-2.52482	0.0115757	0.125549	13.0995	10.361	15.8647	3.29959	4.21587	0
CHL79_13875	17.9101	-1.32409	0.524035	-2.52672	0.0115134	0.125549	29.474	18.6497	28.5565	9.89878	9.96479	10.9168
CHL79_07710	95.4886	-1.02983	0.40782	-2.52522	0.0115627	0.125549	94.9716	163.703	111.053	56.0931	37.9429	109.168
fliA	89.329	-0.892927	0.353407	-2.52662	0.0115165	0.125549	102.176	140.909	95.1883	52.4935	57.8724	87.3344
CHL79_06860	42.107	-1.15304	0.457562	-2.51997	0.0117365	0.126938	38.6436	64.9287	63.4589	26.9967	14.9472	43.6672
ureC	36.9465	-1.12966	0.448933	-2.51632	0.0118588	0.127249	43.2285	72.5267	41.2483	29.9963	23.7622	10.9168
coxB	112.272	-0.988775	0.392969	-2.51617	0.0118639	0.127249	170.949	102.919	158.647	53.3934	56.7227	131.002
CHL79_15115	28.2989	1.12954	0.448789	2.51686	0.0118404	0.127249	15.7194	17.959	22.2106	38.9952	42.1587	32.7504
CHL79_10765	7.48099	-2.12168	0.844349	-2.5128	0.0119776	0.127572	23.5792	11.0517	3.17294	2.09974	4.9824	0
CHL79_07965	13.2055	-1.54376	0.614097	-2.51387	0.0119414	0.127572	17.0294	14.5053	25.3836	4.49945	6.8987	10.9168
CHL79_09790	8.09339	2.08431	0.829624	2.51236	0.0119928	0.127572	6.54977	1.38146	0	18.5977	11.1146	10.9168
CHL79_05195	12.2664	1.62262	0.646942	2.50814	0.012137	0.128752	3.92986	8.9795	6.34589	18.8977	24.5287	10.9168
CHL79_14850	17.0156	-1.34162	0.536616	-2.50015	0.012414	0.131019	26.8541	29.0107	15.8647	11.3986	8.04849	10.9168
CHL79_04535	29.7152	-1.13188	0.452747	-2.50003	0.0124183	0.131019	34.0588	36.6087	57.113	18.8977	20.6961	10.9168
CHL79_25970	67.9597	-0.905517	0.362884	-2.49533	0.0125839	0.132405	74.6674	98.0838	85.6695	38.9952	44.8416	65.5008
CHL79_08565	18.2041	-1.32502	0.531318	-2.49384	0.0126369	0.132602	24.2341	31.0829	22.2106	13.4983	7.28196	10.9168
CHL79_23555	74.7465	-1.01582	0.407903	-2.49035	0.0127618	0.133551	87.1119	62.1658	145.955	36.2955	45.9913	70.9592
CHL79_07745	107.848	-0.901485	0.362197	-2.48894	0.0128125	0.13372	140.82	178.899	111.053	91.4887	86.617	38.2088
CHL79_03250	14.8074	-1.39949	0.563263	-2.48461	0.0129695	0.134994	28.819	20.7219	15.8647	8.39896	9.58153	5.4584
CHL79_17815	715.868	-0.695754	0.280324	-2.48196	0.013066	0.135635	757.153	769.474	1129.57	526.735	522.768	589.507
flgJ	81.3671	-0.848194	0.342299	-2.47793	0.0132148	0.136066	92.3517	94.6301	123.745	56.693	49.824	70.9592
CHL79_25680	153.342	0.849411	0.342977	2.47658	0.0132648	0.136066	153.92	85.6506	82.4966	205.175	169.018	223.794
CHL79_05790	742.982	0.932077	0.376238	2.47736	0.0132358	0.136066	640.567	534.626	361.716	997.377	1448.73	474.881
CHL79_11905	25.5923	1.21364	0.489568	2.479	0.0131751	0.136066	20.9593	11.7424	15.8647	45.5944	37.5596	21.8336
CHL79_00495	12.7959	1.54602	0.624383	2.47608	0.0132833	0.136066	9.82465	5.52585	3.17294	23.0972	18.7798	16.3752
CHL79_02560	19.6883	-1.32578	0.536026	-2.47334	0.0133856	0.136749	37.3337	15.8868	31.7294	12.2985	9.96479	10.9168
CHL79_07160	22.9745	-1.24303	0.503525	-2.46866	0.0135619	0.136749	26.1991	49.0419	22.2106	15.2981	14.1807	10.9168
CHL79_27965	301.515	-0.750908	0.303892	-2.47097	0.0134747	0.136749	431.63	332.932	355.37	186.877	196.613	305.67
CHL79_12995	847.061	0.823104	0.333365	2.46907	0.0135463	0.136749	614.368	815.753	406.137	1288.34	1231.8	725.967
CHL79_04215	101.013	1.02942	0.416679	2.47054	0.0134908	0.136749	41.9185	106.373	53.9401	156.881	170.551	76.4176
CHL79_24975	13.2321	1.59955	0.647493	2.47037	0.0134974	0.136749	4.58484	11.7424	3.17294	20.9974	27.9781	10.9168
CHL79_03145	13.5501	-1.51197	0.614904	-2.45887	0.0139374	0.139446	29.474	12.4332	19.0377	5.6993	9.19827	5.4584
CHL79_23395	12.6656	1.69698	0.69011	2.45899	0.0139327	0.139446	4.58484	8.9795	0	13.1984	16.4802	32.7504
CHL79_09800	8.60484	1.93064	0.784809	2.46001	0.0138932	0.139446	5.89479	2.76292	0	17.3979	9.19827	16.3752
CHL79_09885	13.204	-1.52072	0.619422	-2.45507	0.0140857	0.140438	24.8891	18.6497	19.0377	6.29922	10.3481	0
CHL79_05940	149.746	-0.839838	0.342166	-2.45447	0.0141091	0.140438	243.651	154.724	164.993	90.2889	91.9827	152.835
fliJ	23.981	-1.14388	0.466715	-2.45091	0.0142494	0.141471	33.4038	38.6809	28.5565	14.6982	17.63	10.9168
CHL79_07775	134.951	-0.788607	0.321948	-2.44948	0.0143061	0.14167	174.879	205.838	136.437	111.886	104.247	76.4176
CHL79_16235	20.6468	-1.25811	0.515002	-2.44293	0.0145686	0.143902	22.9242	22.1034	41.2483	10.4987	10.7313	16.3752
CHL79_14445	24.2839	1.23749	0.506948	2.44105	0.0146446	0.144285	11.1346	22.1034	9.51883	31.1962	44.4583	27.292
CHL79_10400	112.642	0.918276	0.376781	2.43716	0.014803	0.145475	93.6617	84.2692	60.2859	174.279	192.397	70.9592
CHL79_26605	15.0193	-1.53985	0.632875	-2.4331	0.01497	0.146545	16.3744	15.1961	41.2483	8.099	9.19827	0
CHL79_26525	12.3857	1.5388	0.632553	2.43268	0.0149876	0.146545	6.54977	8.28877	3.17294	24.597	15.3304	16.3752
CHL79_14590	16.4978	-1.37638	0.566151	-2.43111	0.0150526	0.146811	30.7839	14.5053	25.3836	10.4987	6.8987	10.9168
CHL79_10235	11.7855	-1.76134	0.726209	-2.42539	0.0152919	0.148397	7.20475	37.2995	9.51883	5.09937	6.13218	5.4584
CHL79_13420	180.829	-1.1258	0.464093	-2.4258	0.0152747	0.148397	171.604	477.295	98.3613	142.482	118.811	76.4176
CHL79_23325	29.3593	-1.19357	0.492883	-2.4216	0.0154522	0.14885	45.8484	22.1034	50.7671	12.8984	17.2468	27.292
CHL79_06540	175.532	-0.733631	0.302863	-2.42232	0.0154219	0.14885	195.838	265.241	199.895	140.383	137.208	114.626
CHL79_14860	16.6192	1.355	0.559557	2.42156	0.015454	0.14885	9.82465	11.0517	6.34589	31.4961	19.1631	21.8336
CHL79_08285	10.6989	1.70934	0.709178	2.41032	0.0159386	0.153137	7.20475	2.07219	6.34589	20.6974	11.4978	16.3752
CHL79_13250	40.0348	-1.01299	0.420652	-2.40814	0.0160339	0.153672	48.4683	50.4234	53.9401	23.3971	20.3128	43.6672
CHL79_27040	60.1462	-1.06037	0.441111	-2.40386	0.0162229	0.155099	66.8076	55.9492	111.053	31.1962	24.912	70.9592
CHL79_02345	7.58153	-1.94398	0.811516	-2.39549	0.0165983	0.157982	10.4796	6.21658	22.2106	3.89952	2.68283	0
cyoA	138.462	0.815775	0.340571	2.39531	0.0166061	0.157982	93.6617	125.713	85.6695	189.577	221.525	114.626
narH	48.9908	-1.24263	0.52088	-2.38563	0.0170498	0.160299	59.6029	125.022	28.5565	36.5955	38.7094	5.4584
CHL79_10520	31.3333	-1.15354	0.483135	-2.38762	0.0169577	0.160299	37.3337	31.7736	66.6318	26.3967	14.9472	10.9168
CHL79_07915	55.1384	-1.04606	0.43851	-2.38548	0.0170566	0.160299	56.328	117.424	44.4212	41.3949	27.5948	43.6672
CHL79_05410	103.609	0.747359	0.313273	2.38565	0.017049	0.160299	75.3223	75.9804	82.4966	134.683	127.626	125.543
CHL79_01115	60.1484	0.959585	0.402063	2.38665	0.0170025	0.160299	45.8484	48.3512	31.7294	97.488	99.2646	38.2088
CHL79_08525	292.02	1.01806	0.427215	2.38301	0.0171717	0.16099	119.206	337.767	123.745	463.443	500.539	207.419
CHL79_02180	65.7051	0.936179	0.393144	2.38126	0.0172535	0.161366	38.6436	55.2585	47.5942	98.6878	110.379	43.6672
flgG	88.4063	-0.816072	0.342851	-2.38025	0.0173008	0.161418	123.791	134.002	79.3236	66.5918	66.6874	60.0424
CHL79_04640	631.111	0.660871	0.278161	2.37585	0.0175084	0.162963	451.934	542.914	479.115	805.101	907.179	600.424
CHL79_28840	35.4973	1.04244	0.438959	2.37481	0.0175579	0.163032	29.474	26.2478	9.51883	46.4943	52.1235	49.1256
CHL79_02040	43.6122	0.967873	0.408016	2.37214	0.0176852	0.163821	30.1289	33.1551	19.0377	48.894	54.0398	76.4176
mutY	36.7941	0.991302	0.41879	2.36706	0.0179299	0.165691	28.164	25.557	22.2106	54.5933	57.4892	32.7504
CHL79_16905	22.6084	-1.14822	0.485389	-2.36558	0.0180021	0.165962	26.8541	33.8458	31.7294	16.498	10.3481	16.3752
CHL79_25675	14.4263	1.40574	0.594916	2.36292	0.0181316	0.166759	7.20475	10.361	3.17294	18.5977	19.9296	27.292
CHL79_27490	6.63477	2.20748	0.935292	2.36021	0.0182647	0.167585	3.27488	0	6.34589	11.6986	13.0309	5.4584
CHL79_13000	121.103	0.876782	0.371692	2.35889	0.0183295	0.167782	79.2522	116.734	63.4589	188.977	190.864	87.3344
CHL79_19255	8.6188	-1.66812	0.70785	-2.3566	0.018443	0.168027	9.16968	16.5775	12.6918	3.59956	4.21587	5.4584
CHL79_18650	117.487	-0.896864	0.380525	-2.35691	0.0184277	0.168027	215.487	126.404	126.918	97.488	100.414	38.2088
CHL79_06835	5.95943	2.10846	0.896202	2.35266	0.0186397	0.16942	3.92986	2.07219	0	10.4987	13.7974	5.4584
CHL79_12455	11.172	-1.49849	0.637918	-2.34903	0.0188225	0.17003	24.2341	12.4332	12.6918	5.6993	6.51544	5.4584
CHL79_26730	34.7466	-1.05218	0.447924	-2.34901	0.0188234	0.17003	52.3981	34.5365	60.2859	28.4965	21.8459	10.9168
CHL79_03120	168.979	0.692923	0.295023	2.34871	0.0188386	0.17003	117.241	125.022	149.128	224.672	195.846	201.961
CHL79_24365	21.1738	1.17023	0.498566	2.34719	0.0189157	0.170329	10.4796	15.1961	12.6918	29.0964	26.8283	32.7504
CHL79_16900	64.1337	-0.858771	0.36606	-2.34598	0.0189769	0.170484	66.8076	86.3414	101.534	50.9937	46.3746	32.7504
CHL79_26505	178.391	0.765081	0.327497	2.33614	0.0194838	0.174633	145.405	149.889	104.707	250.469	272.499	147.377
CHL79_12430	12.4511	1.52582	0.65369	2.33416	0.0195875	0.175157	9.82465	4.83512	6.34589	26.3967	21.8459	5.4584
CHL79_19055	89.2532	-0.821527	0.352148	-2.3329	0.0196532	0.175339	128.375	94.6301	126.918	80.99	60.9385	43.6672
CHL79_20920	6.62571	2.01404	0.864428	2.32991	0.0198109	0.17634	1.96493	2.07219	6.34589	10.4987	13.4141	5.4584
CHL79_12355	21.1411	1.2924	0.555076	2.32832	0.019895	0.176682	12.4446	11.0517	19.0377	38.9952	39.8592	5.4584
CHL79_13495	38.5646	-1.2914	0.555198	-2.32601	0.0200178	0.177366	47.1583	50.4234	50.7671	13.7983	9.19827	60.0424
CHL79_07760	66.3712	-0.831778	0.357834	-2.32448	0.0200997	0.177685	83.837	103.61	69.8048	49.4939	53.2733	38.2088
CHL79_08470	24.6871	-1.13524	0.488769	-2.32264	0.0201984	0.178151	29.474	22.7941	50.7671	15.2981	13.4141	16.3752
hydA	19.7992	-1.36705	0.589781	-2.3179	0.0204547	0.179277	45.8484	17.2683	15.8647	8.39896	9.58153	21.8336
CHL79_11375	29.5534	-1.15051	0.496052	-2.31934	0.0203768	0.179277	34.0588	54.5677	28.5565	22.4972	10.3481	27.292
CHL79_03765	128.416	0.782748	0.337724	2.31771	0.0204649	0.179277	100.211	118.806	63.4589	183.877	178.6	125.543
CHL79_18030	30.3866	-1.01132	0.437168	-2.31335	0.0207033	0.180956	31.4389	42.8253	47.5942	20.9974	17.63	21.8336
CHL79_22225	15.7896	-1.29535	0.561893	-2.30533	0.0211481	0.184427	18.9943	24.8663	19.0377	7.79904	7.66522	16.3752
clpA	561.725	0.614432	0.266654	2.30423	0.0212096	0.184547	440.144	395.098	494.979	612.524	663.425	764.176
CHL79_02245	11.1625	-1.48514	0.644853	-2.30307	0.0212747	0.184699	20.9593	15.8868	15.8647	6.59919	7.66522	0
CHL79_15475	12.7173	1.38559	0.602565	2.2995	0.0214768	0.186036	6.54977	8.28877	6.34589	19.1976	19.5463	16.3752
CHL79_02250	44.5493	0.898567	0.391651	2.2943	0.0217731	0.187763	33.4038	33.1551	28.5565	60.2926	68.2205	43.6672
CHL79_14525	35.4074	1.07499	0.46848	2.29464	0.0217536	0.187763	33.4038	21.4127	9.51883	36.8955	62.0883	49.1256
CHL79_17950	14.3197	-1.3309	0.581198	-2.28993	0.0220255	0.189517	17.0294	29.7014	15.8647	10.1987	7.66522	5.4584
CHL79_06185	32.4102	2.16006	0.94572	2.28403	0.0223695	0.192051	12.4446	11.7424	12.6918	42.8947	109.229	5.4584
CHL79_21385	11.2265	-1.67104	0.733795	-2.27726	0.0227705	0.195061	31.4389	6.90731	15.8647	5.09937	8.04849	0
CHL79_14960	32.4719	1.02926	0.452927	2.27247	0.023058	0.197087	22.2692	26.9385	15.8647	42.2948	60.172	27.292
CHL79_02630	51.5808	0.874778	0.385431	2.26961	0.0232314	0.197263	36.6787	44.8975	28.5565	73.191	77.0355	49.1256
CHL79_03595	35.3741	0.953127	0.41993	2.26973	0.0232242	0.197263	23.5792	29.7014	19.0377	51.8936	49.824	38.2088
bamB	69.2622	1.04412	0.459971	2.26997	0.0232091	0.197263	40.6086	75.9804	19.0377	112.486	123.793	43.6672
CHL79_12200	34.8369	-0.9956	0.438932	-2.26823	0.0233151	0.197541	57.638	31.7736	50.7671	19.7976	27.2115	21.8336
CHL79_10250	15.2776	-2.97925	1.31714	-2.26191	0.0237031	0.198913	7.20475	69.7638	3.17294	2.99963	3.06609	5.4584
CHL79_05300	15.0624	-1.41644	0.625589	-2.26417	0.0235634	0.198913	18.3394	15.1961	38.0753	11.0986	7.66522	0
bfr	391.562	-0.691183	0.30572	-2.26084	0.0237694	0.198913	356.962	592.647	504.498	260.068	356.816	278.378
CHL79_20455	235.892	0.636749	0.281567	2.26144	0.0237319	0.198913	205.663	182.353	164.993	281.665	307.759	272.92
CHL79_08635	241.13	0.852122	0.376448	2.26358	0.0235998	0.198913	153.92	263.168	98.3613	351.857	377.512	201.961
CHL79_16600	42.5354	0.898162	0.397315	2.26058	0.0237853	0.198913	35.3687	26.9385	28.5565	60.8925	59.7887	43.6672
CHL79_09425	16.1536	-1.39653	0.618493	-2.25796	0.0239483	0.199844	15.7194	22.1034	25.3836	6.89915	4.9824	21.8336
CHL79_19995	94.8592	-0.773174	0.342791	-2.25553	0.0241004	0.200681	94.9716	106.373	158.647	69.8914	62.8548	76.4176
CHL79_18585	19.7726	1.20363	0.534919	2.25012	0.0244414	0.203084	12.4446	17.2683	3.17294	32.396	26.0618	27.292
ntrB	7.46834	-1.72493	0.767493	-2.24749	0.0246088	0.203601	14.4095	12.4332	9.51883	2.69967	5.74892	0
CHL79_11815	21.8251	1.10655	0.492344	2.24751	0.0246072	0.203601	15.7194	13.1239	12.6918	26.0968	36.0266	27.292
CHL79_18660	33.8367	-0.933027	0.416195	-2.2418	0.0249743	0.205746	46.5034	48.3512	41.2483	26.3967	24.1455	16.3752
rplK	198.49	0.682704	0.304428	2.24258	0.0249238	0.205746	135.58	191.332	130.091	243.87	271.732	218.336
CHL79_28475	46.2968	-0.87335	0.390028	-2.2392	0.0251429	0.206695	54.3631	51.8048	69.8048	29.3964	28.7446	43.6672
CHL79_19275	35.6961	-0.92593	0.414829	-2.23207	0.02561	0.210089	41.2635	52.4955	50.7671	27.5966	25.6785	16.3752
CHL79_15085	47.5729	0.856309	0.38453	2.2269	0.0259541	0.212462	28.819	38.6809	31.7294	56.993	58.2557	70.9592
CHL79_14245	58.8743	0.8893	0.399804	2.22434	0.0261254	0.213413	43.8834	52.4955	19.0377	65.9919	73.5861	98.2512
CHL79_08615	98.5566	-0.710225	0.319935	-2.2199	0.0264253	0.215408	117.241	126.404	126.918	83.9896	71.2866	65.5008
CHL79_16775	78.2116	0.781757	0.353344	2.21245	0.0269354	0.219105	74.0124	53.877	44.4212	107.387	107.696	81.876
CHL79_26850	15.3556	-1.36614	0.620817	-2.20055	0.0277678	0.221228	19.6493	20.0312	19.0377	6.59919	4.9824	21.8336
CHL79_25070	16.1216	-1.23946	0.562774	-2.20241	0.027636	0.221228	17.0294	19.3405	31.7294	6.59919	11.1146	10.9168
CHL79_04525	21.9503	-1.14283	0.519175	-2.20124	0.0277193	0.221228	39.9536	29.0107	25.3836	20.3975	11.4978	5.4584
CHL79_10020	66.8745	-0.947934	0.430316	-2.20288	0.0276031	0.221228	62.2228	58.0214	152.301	42.2948	53.6566	32.7504
fliG	92.7953	-0.859716	0.390475	-2.20172	0.0276854	0.221228	110.691	174.755	79.3236	85.1895	68.6038	38.2088
CHL79_20700	101.257	-0.820225	0.371753	-2.20637	0.0273582	0.221228	89.7318	117.424	174.512	66.5918	55.5729	103.71
CHL79_12985	168.583	-0.727329	0.330168	-2.20291	0.0276013	0.221228	261.336	142.981	222.106	121.185	116.511	147.377
CHL79_02030	57.7482	0.791605	0.359002	2.20501	0.0274532	0.221228	42.5735	44.2068	41.2483	81.29	71.6698	65.5008
CHL79_15665	108.399	0.798393	0.361844	2.20645	0.0273522	0.221228	87.1119	103.61	41.2483	125.685	161.736	131.002
CHL79_00140	5.64948	1.99636	0.90562	2.20441	0.0274952	0.221228	2.61991	2.76292	0	8.39896	9.19827	10.9168
flgB	43.2985	-0.905982	0.412978	-2.19378	0.0282512	0.224617	56.328	77.3619	34.9024	32.096	31.8107	27.292
CHL79_01760	75.7991	0.799354	0.364623	2.19228	0.0283594	0.225016	66.1527	60.0936	41.2483	119.085	102.714	65.5008
recA	91.5722	0.719834	0.328589	2.19068	0.0284747	0.225027	62.8778	80.8155	63.4589	110.086	123.027	109.168
CHL79_02035	21.2595	1.20574	0.550403	2.19065	0.028477	0.225027	9.82465	22.7941	3.17294	34.1958	30.2776	27.292
CHL79_07180	32.2242	-2.25169	1.03033	-2.1854	0.0288595	0.227218	28.164	76.6711	47.5942	5.09937	3.06609	32.7504
CHL79_02835	62.833	-0.922656	0.422223	-2.18523	0.0288717	0.227218	76.6323	94.6301	60.2859	33.2959	30.2776	81.876
CHL79_01915	289.038	0.69951	0.320264	2.18416	0.0289502	0.227373	167.019	184.425	317.294	386.652	313.124	365.713
CHL79_10750	7.95084	-3.36262	1.54026	-2.18314	0.0290252	0.227502	33.4038	11.0517	0	2.09974	1.14978	0
CHL79_15045	13.9507	1.37192	0.628882	2.18152	0.0291451	0.227979	4.58484	6.90731	12.6918	19.1976	13.0309	27.292
CHL79_02525	251.798	0.613098	0.281361	2.17904	0.0293284	0.228951	197.148	213.436	190.377	326.36	326.922	256.545
CHL79_18060	10.8901	-1.62676	0.747452	-2.17641	0.0295244	0.230017	15.7194	32.4644	0	4.79941	6.8987	5.4584
fdnG	567.57	-0.577302	0.265498	-2.17441	0.0296744	0.230259	675.936	600.245	767.853	436.146	494.024	431.214
CHL79_02600	8.53567	1.75897	0.808897	2.17452	0.0296658	0.230259	1.96493	8.9795	0	16.7979	18.0133	5.4584
CHL79_13180	16.2899	-1.30553	0.60319	-2.16437	0.030436	0.235696	14.4095	26.2478	34.9024	12.5984	9.58153	0
CHL79_09645	5.68938	-1.82266	0.843189	-2.16162	0.0306472	0.236858	10.4796	8.28877	9.51883	2.3997	3.44935	0
CHL79_08500	119.755	-0.672841	0.312007	-2.15649	0.0310454	0.239458	145.405	163.703	136.437	102.287	94.2823	76.4176
CHL79_20210	70.6623	-0.781954	0.362853	-2.15502	0.0311605	0.239867	102.176	63.5472	104.707	54.5933	49.824	49.1256
CHL79_08835	157.463	0.650515	0.302271	2.15209	0.0313903	0.24068	124.446	132.62	114.226	211.774	208.877	152.835
CHL79_24895	27.5438	1.00862	0.468621	2.15232	0.031372	0.24068	24.2341	20.0312	9.51883	40.495	43.6918	27.292
CHL79_28025	11.9019	1.74289	0.813828	2.1416	0.0322258	0.246597	3.92986	3.45365	6.34589	7.49908	6.51544	43.6672
CHL79_23165	122.122	-0.836059	0.390918	-2.13871	0.0324595	0.247896	84.492	234.849	145.955	79.7902	83.9342	103.71
CHL79_04545	35.3428	0.879291	0.411671	2.13591	0.0326871	0.249142	25.5441	22.1034	28.5565	46.1943	45.9913	43.6672
CHL79_27850	12.215	-1.31735	0.618224	-2.13086	0.0331006	0.251305	12.4446	15.8868	22.2106	5.6993	6.13218	10.9168
CHL79_07190	40.6998	0.875532	0.410857	2.13099	0.0330901	0.251305	24.2341	35.918	28.5565	55.1932	62.0883	38.2088
prpF	38.7914	-0.855231	0.401534	-2.12991	0.0331789	0.251407	47.8133	53.877	50.7671	25.4969	32.9605	21.8336
CHL79_00095	13.0283	-1.57577	0.74056	-2.12781	0.0333529	0.252231	11.7896	15.8868	22.2106	2.99963	3.44935	21.8336
CHL79_07665	33.3718	-0.96558	0.454993	-2.12219	0.0338222	0.255282	43.2285	62.8565	22.2106	22.7972	21.8459	27.292
CHL79_15545	34.6194	-1.00303	0.472852	-2.12123	0.0339025	0.25539	34.0588	31.0829	79.3236	25.7968	21.0794	16.3752
CHL79_07930	62.902	-0.785553	0.370513	-2.12018	0.0339909	0.255559	93.6617	91.8672	53.9401	47.9941	51.7403	38.2088
glyQ	53.0628	0.797873	0.376788	2.11756	0.034212	0.256226	43.8834	37.2995	38.0753	69.8914	80.1016	49.1256
CHL79_04265	44.0711	0.836826	0.395074	2.11815	0.0341621	0.256226	30.1289	25.557	41.2483	56.0931	51.357	60.0424
CHL79_09255	33.8005	-0.995686	0.471002	-2.11398	0.0345174	0.257255	43.8834	24.8663	63.4589	18.2977	19.5463	32.7504
CHL79_03545	142.42	0.653661	0.309228	2.11385	0.034528	0.257255	109.381	111.898	117.399	198.576	186.265	131.002
CHL79_22620	19.1834	1.1144	0.527249	2.11361	0.0345487	0.257255	9.16968	14.5053	12.6918	20.3975	31.0442	27.292
CHL79_21360	5.6027	-1.92442	0.910913	-2.11263	0.0346328	0.257386	17.0294	7.59804	3.17294	3.89952	1.91631	0
CHL79_25365	34.2135	0.952408	0.451184	2.11091	0.0347804	0.257988	17.6844	28.32	19.0377	34.4957	40.2424	65.5008
CHL79_13805	6.0405	-1.98859	0.94353	-2.10761	0.0350649	0.259601	8.5147	21.4127	0	2.09974	4.21587	0
CHL79_14855	15.1645	-1.18759	0.56385	-2.10622	0.0351853	0.259778	19.6493	17.959	28.5565	11.6986	7.66522	5.4584
CHL79_07740	58.7687	-0.841336	0.399536	-2.10579	0.035223	0.259778	76.6323	96.0116	44.4212	34.4957	41.0089	60.0424
CHL79_17065	105.676	-0.840587	0.39937	-2.10478	0.0353105	0.259928	91.6968	94.6301	218.933	72.2911	58.2557	98.2512
CHL79_07005	7.39897	1.70328	0.810088	2.10259	0.0355017	0.26084	4.58484	3.45365	0	8.099	11.8811	16.3752
CHL79_13790	7.04846	-1.60136	0.762679	-2.09965	0.0357593	0.261778	8.5147	12.4332	9.51883	3.29959	3.06609	5.4584
CHL79_09795	24.4646	0.997321	0.475007	2.09959	0.0357647	0.261778	18.3394	14.5053	19.0377	33.5959	39.4759	21.8336
CHL79_23810	240.759	-0.807868	0.385014	-2.09828	0.0358803	0.262129	336.003	365.397	231.625	197.676	248.353	65.5008
CHL79_16910	15.1072	-1.16969	0.558286	-2.09515	0.0361578	0.263659	15.7194	26.9385	19.0377	9.59882	8.43175	10.9168
CHL79_23470	19.3024	-1.14698	0.548247	-2.09208	0.0364311	0.265152	18.3394	19.3405	44.4212	8.99889	13.7974	10.9168
CHL79_14115	32.0311	1.04848	0.501812	2.0894	0.0366722	0.266406	34.0588	22.1034	3.17294	52.1936	47.9076	32.7504
CHL79_26815	60.5564	0.746062	0.357594	2.08634	0.036948	0.267908	43.8834	47.6604	47.5942	80.99	83.1677	60.0424
CHL79_13690	15.5827	-1.37751	0.661022	-2.08392	0.0371679	0.268998	25.5441	9.67023	25.3836	5.6993	5.36566	21.8336
CHL79_07885	51.7593	-0.783827	0.376772	-2.08038	0.0374909	0.27083	56.983	80.8155	60.2859	41.3949	38.3261	32.7504
CHL79_01205	66.3562	0.828552	0.398709	2.07809	0.037701	0.270832	48.4683	58.7121	41.2483	99.5877	111.912	38.2088
purE	51.6219	0.879797	0.423112	2.07935	0.0375856	0.270832	45.1934	35.918	31.7294	64.492	99.6479	32.7504
CHL79_10670	17.598	1.15698	0.556695	2.0783	0.0376817	0.270832	7.85972	8.28877	19.0377	22.7972	20.3128	27.292
CHL79_20330	6.41866	1.74293	0.839285	2.07669	0.0378303	0.271258	3.92986	4.14439	0	10.7987	14.1807	5.4584
CHL79_23240	9.2573	-1.50382	0.725281	-2.07343	0.0381324	0.272546	16.3744	11.0517	9.51883	2.69967	4.9824	10.9168
CHL79_07890	43.3523	-0.943608	0.455392	-2.07208	0.0382582	0.272546	39.2986	70.4546	50.7671	20.0975	24.912	54.584
CHL79_13075	288.799	0.573097	0.276614	2.07183	0.0382816	0.272546	241.031	245.9	209.414	328.46	385.944	322.046
CHL79_14820	18.102	1.34021	0.646909	2.07172	0.0382916	0.272546	15.7194	8.28877	0	21.2974	14.1807	49.1256
CHL79_19490	18.329	-1.24492	0.602434	-2.06649	0.0387821	0.273523	13.0995	18.6497	47.5942	13.1984	6.51544	10.9168
CHL79_10975	20.9854	-1.04921	0.507724	-2.0665	0.0387814	0.273523	18.3394	31.0829	34.9024	14.0983	11.1146	16.3752
fliP	41.4378	-0.853631	0.413022	-2.06679	0.0387538	0.273523	50.4332	70.4546	41.2483	36.2955	28.3613	21.8336
CHL79_19910	97.2792	0.666082	0.322126	2.06777	0.0386617	0.273523	68.7726	84.2692	72.9777	129.584	113.445	114.626
CHL79_11405	37.4709	0.856744	0.41428	2.06803	0.0386374	0.273523	20.9593	33.1551	25.3836	48.294	47.9076	49.1256
CHL79_19060	58.5333	-0.853457	0.413302	-2.06497	0.0389255	0.273649	81.2171	52.4955	101.534	55.7931	38.3261	21.8336
CHL79_01165	49.5369	0.804562	0.389655	2.06481	0.0389413	0.273649	43.2285	40.7531	22.2106	68.9915	67.454	54.584
corA	79.8077	0.69419	0.336507	2.06293	0.0391194	0.274403	65.4977	67.0009	47.5942	97.7879	102.714	98.2512
CHL79_22600	23.1048	1.11967	0.543046	2.06183	0.0392242	0.27464	8.5147	20.7219	19.0377	36.8955	42.542	10.9168
CHL79_10035	5.30678	1.89163	0.919927	2.05628	0.0397551	0.277855	3.92986	2.07219	0	10.7987	9.58153	5.4584
CHL79_19410	16.4603	1.17641	0.574677	2.04709	0.0406496	0.283595	7.20475	16.5775	6.34589	28.4965	23.7622	16.3752
CHL79_18945	261.305	0.678373	0.332057	2.04294	0.0410582	0.28593	208.938	243.137	155.474	379.753	384.028	196.502
CHL79_01940	15.1186	1.14871	0.562883	2.04077	0.041274	0.286917	10.4796	11.0517	6.34589	20.3975	26.0618	16.3752
CHL79_19630	11.5742	-1.30671	0.640954	-2.0387	0.0414802	0.287834	26.1991	16.5775	6.34589	7.19911	7.66522	5.4584
CHL79_08295	8.06589	-1.47419	0.724095	-2.0359	0.0417601	0.289258	11.1346	8.28877	15.8647	4.19948	3.44935	5.4584
CHL79_02890	11.2032	-1.28396	0.631386	-2.03356	0.0419962	0.289312	16.3744	10.361	22.2106	6.29922	6.51544	5.4584
CHL79_24090	79.7682	-0.798342	0.392645	-2.03324	0.0420284	0.289312	99.5565	71.1453	123.745	51.8936	39.4759	92.7928
CHL79_05505	68.9959	0.724379	0.356293	2.0331	0.0420426	0.289312	48.4683	65.6194	41.2483	89.089	93.1325	76.4176
CHL79_09530	9.67048	1.42637	0.701656	2.03286	0.0420668	0.289312	5.23981	4.14439	9.51883	16.7979	16.8635	5.4584
CHL79_03555	607.214	0.618334	0.304449	2.031	0.0422555	0.290094	453.899	532.554	460.077	869.593	857.739	469.423
CHL79_24060	14.8443	-1.19043	0.587029	-2.0279	0.0425707	0.290562	15.0645	32.4644	15.8647	11.3986	8.81501	5.4584
recC	22.033	-0.972897	0.480015	-2.02681	0.0426822	0.290562	36.0237	27.6292	25.3836	14.9982	17.2468	10.9168
CHL79_26675	75.0695	-0.70438	0.347489	-2.02706	0.0426562	0.290562	75.3223	104.991	98.3613	61.4924	50.2072	60.0424
CHL79_22795	94.6383	-0.686459	0.338342	-2.02889	0.0424692	0.290562	123.791	89.795	133.264	70.7913	62.8548	87.3344
CHL79_00470	976.949	0.63187	0.311781	2.02664	0.0426988	0.290562	993.6	699.02	606.032	1574.21	968.118	1020.72
CHL79_22075	34.5888	-0.991209	0.489907	-2.02326	0.0430462	0.29124	37.9887	78.0526	25.3836	27.5966	27.5948	10.9168
CHL79_13625	37.7181	-0.829869	0.409903	-2.02455	0.0429134	0.29124	51.7432	37.2995	53.9401	24.8969	25.6785	32.7504
CHL79_23670	44.2314	0.803946	0.397452	2.02275	0.0430993	0.29124	34.7138	31.0829	34.9024	68.9915	57.4892	38.2088
CHL79_21805	15.1237	1.19132	0.588841	2.02315	0.0430573	0.29124	10.4796	10.361	9.51883	25.7968	29.1279	5.4584
CHL79_04805	141.259	0.661383	0.327114	2.02188	0.0431891	0.291338	108.071	131.93	92.0154	193.476	201.979	120.085
CHL79_19540	71.4998	0.806144	0.399833	2.0162	0.0437788	0.294779	36.6787	78.7433	34.9024	78.2903	91.2162	109.168
CHL79_24650	12.3962	1.33282	0.661486	2.01489	0.0439166	0.294779	7.85972	6.90731	3.17294	9.59882	19.5463	27.292
CHL79_27370	6.20659	1.7388	0.86302	2.01478	0.0439275	0.294779	1.30995	4.83512	3.17294	10.1987	12.2644	5.4584
CHL79_08845	27.5827	0.938655	0.466314	2.01293	0.0441224	0.295574	24.2341	20.7219	9.51883	34.1958	44.075	32.7504
CHL79_25165	27.8162	-0.876488	0.436101	-2.00983	0.0444494	0.29725	39.2986	35.2273	34.9024	20.3975	20.6961	16.3752
CHL79_05835	8.28541	1.51778	0.758534	2.00094	0.0453988	0.303076	6.54977	5.52585	0	17.9978	14.1807	5.4584
CHL79_18390	25.5585	-0.953298	0.476762	-1.99953	0.0455513	0.303571	28.819	24.1756	47.5942	15.5981	15.3304	21.8336
CHL79_05805	32.9452	0.916411	0.45898	1.99663	0.0458657	0.305141	16.3744	26.9385	28.5565	34.7957	58.2557	32.7504
CHL79_22590	59.5278	-0.706424	0.353993	-1.99559	0.0459787	0.305368	70.0825	72.5267	82.4966	47.0942	46.7579	38.2088
CHL79_14630	37.7653	0.826654	0.41443	1.99468	0.0460783	0.305505	30.1289	25.557	22.2106	39.5951	49.0574	60.0424
CHL79_03460	87.049	0.662626	0.332437	1.99323	0.0462358	0.306026	61.5678	65.6194	72.9777	91.1888	105.397	125.543
CHL79_06855	7.43112	-1.48627	0.746104	-1.99204	0.0463665	0.306105	11.7896	7.59804	12.6918	3.59956	3.44935	5.4584
CHL79_17050	163.885	0.597313	0.299904	1.99168	0.0464059	0.306105	142.785	142.981	101.534	200.975	198.529	196.502
CHL79_14440	57.4596	0.886748	0.445452	1.99067	0.0465174	0.306319	47.1583	53.877	22.2106	94.1884	100.031	27.292
CHL79_07150	55.0289	0.732154	0.368012	1.98948	0.046648	0.306657	43.2285	44.8975	34.9024	62.6923	78.9518	65.5008
CHL79_09600	16.8813	-1.05757	0.532777	-1.985	0.047144	0.309393	26.1991	20.0312	22.2106	13.4983	8.43175	10.9168
actP	135.716	-0.680131	0.342809	-1.98399	0.0472566	0.309607	163.744	196.168	145.955	143.382	83.1677	81.876
CHL79_23350	14.0982	-1.15896	0.584762	-1.98193	0.0474874	0.310583	29.474	17.2683	12.6918	10.4987	9.19827	5.4584
CHL79_09180	11.0671	1.40567	0.709496	1.98122	0.0475661	0.310583	6.54977	9.67023	3.17294	26.6967	20.3128	0
CHL79_21555	12.0211	-1.29797	0.656093	-1.97833	0.0478912	0.310758	18.3394	14.5053	12.6918	5.99926	4.21587	16.3752
CHL79_11355	23.8676	-0.941759	0.475972	-1.9786	0.047861	0.310758	24.8891	31.7736	41.2483	15.5981	18.7798	10.9168
CHL79_11725	69.5271	0.692278	0.349966	1.97813	0.0479139	0.310758	56.983	58.7121	44.4212	87.5892	98.4981	70.9592
CHL79_17040	48.5095	0.840453	0.424691	1.97898	0.0478187	0.310758	38.6436	49.0419	12.6918	67.4917	68.6038	54.584
rpsR	71.4391	0.737022	0.372821	1.97688	0.0480554	0.311154	49.1233	69.7638	44.4212	92.9885	112.296	60.0424
CHL79_24325	17.6854	1.2535	0.634821	1.97457	0.0483175	0.312329	20.9593	8.9795	0	36.8955	28.3613	10.9168
CHL79_21560	15.4626	-1.10412	0.559892	-1.97202	0.0486073	0.313157	17.0294	17.959	28.5565	7.19911	11.1146	10.9168
CHL79_08895	68.7501	-0.730011	0.370111	-1.97241	0.0485629	0.313157	70.7375	71.1453	117.399	56.0931	42.542	54.584
CHL79_03365	1627.31	-0.575191	0.292488	-1.96654	0.0492358	0.31668	1307.99	2256.62	2281.35	1363.03	1266.68	1288.18
CHL79_25700	19.2301	1.15888	0.589808	1.96484	0.0494326	0.317418	12.4446	6.90731	12.6918	16.198	18.0133	49.1256
CHL79_14325	71.6891	0.769068	0.391762	1.9631	0.0496348	0.318188	52.3981	73.2175	34.9024	99.2878	115.745	54.584
CHL79_01335	10.7133	-1.35898	0.693065	-1.96082	0.0498995	0.319357	19.6493	8.28877	22.2106	5.6993	8.43175	0
lipB	13.614	1.151	0.587657	1.95862	0.0501573	0.320477	10.4796	6.21658	9.51883	20.6974	18.3965	16.3752
CHL79_05485	6.98397	-1.61654	0.826633	-1.95557	0.0505162	0.32118	3.92986	11.0517	15.8647	3.29959	2.29957	5.4584
CHL79_26870	19.3715	-1.03571	0.529443	-1.95624	0.0504375	0.32118	18.9943	26.2478	28.5565	11.3986	9.19827	21.8336
CHL79_18365	26.4115	-0.903776	0.462002	-1.95622	0.0504396	0.32118	39.2986	29.7014	38.0753	17.0979	23.3789	10.9168
CHL79_16250	41.3946	0.886699	0.454106	1.95263	0.0508639	0.32286	36.0237	33.1551	9.51883	53.3934	39.8592	76.4176
CHL79_14165	37.3277	-0.922566	0.472748	-1.9515	0.0509979	0.323182	32.7488	33.1551	85.6695	29.0964	21.4626	21.8336
tsf	145.586	0.674866	0.346266	1.94898	0.0512976	0.324549	99.5565	153.342	85.6695	190.177	219.225	125.543
CHL79_08605	88.5471	-0.634332	0.326036	-1.94559	0.051704	0.326587	119.861	98.7745	101.534	68.3916	66.3042	76.4176
CHL79_21500	77.2072	-0.757917	0.390201	-1.94238	0.0520913	0.327964	124.446	93.9394	82.4966	68.0916	72.4364	21.8336
CHL79_00880	15.045	1.12193	0.577583	1.94245	0.0520825	0.327964	7.20475	12.4332	6.34589	18.5977	18.3965	27.292
CHL79_27575	6.21884	-1.76884	0.911977	-1.93957	0.0524317	0.328455	4.58484	4.83512	22.2106	2.99963	2.68283	0
CHL79_27255	8.0227	-1.46698	0.757061	-1.93773	0.0526558	0.328455	13.0995	17.959	6.34589	6.89915	3.83261	0
gabD	21.3841	-0.988691	0.51002	-1.93854	0.0525579	0.328455	36.0237	28.32	15.8647	11.6986	14.5639	21.8336
CHL79_12965	26.3395	-0.901384	0.465381	-1.93687	0.0527609	0.328455	45.8484	29.0107	25.3836	16.7979	19.1631	21.8336
fliI	92.6959	-0.661863	0.341721	-1.93685	0.0527632	0.328455	104.796	147.126	88.8424	77.0905	72.8196	65.5008
CHL79_12830	30.5864	0.992566	0.511606	1.9401	0.0523676	0.328455	19.6493	35.2273	3.17294	42.8947	49.824	32.7504
CHL79_24625	38.8964	2.22324	1.1472	1.93797	0.0526268	0.328455	23.5792	13.8146	3.17294	78.8903	108.463	5.4584
pyrG	130.245	0.630387	0.325773	1.93505	0.0529843	0.329302	91.6968	100.847	123.745	178.178	177.833	109.168
CHL79_20615	20.7222	-0.968745	0.500944	-1.93384	0.053133	0.329697	22.9242	21.4127	38.0753	12.8984	12.6476	16.3752
CHL79_01690	194.008	-0.573062	0.29656	-1.93236	0.0533147	0.330295	225.967	192.023	279.219	152.081	151.005	163.752
phoU	18.5102	-1.05347	0.545496	-1.93121	0.0534567	0.330646	18.3394	23.4849	28.5565	10.7987	8.04849	21.8336
CHL79_02015	649.742	0.490981	0.254484	1.92932	0.0536912	0.331567	525.291	537.389	555.265	734.609	721.681	824.219
CHL79_21815	214.407	0.669509	0.347208	1.92826	0.0538226	0.331849	197.148	185.807	117.399	310.162	323.089	152.835
CHL79_14200	10.9105	-1.22325	0.634922	-1.92661	0.0540288	0.331859	14.4095	13.1239	15.8647	5.39933	5.74892	10.9168
hflX	58.0417	0.772993	0.401192	1.92674	0.054012	0.331859	41.2635	46.9697	47.5942	96.8881	82.7844	32.7504
glmS	34.275	0.855917	0.444359	1.92618	0.0540813	0.331859	25.5441	33.8458	12.6918	50.9937	49.824	32.7504
CHL79_10455	29.9448	-0.876021	0.455778	-1.92203	0.0546017	0.334522	53.0531	35.2273	31.7294	24.597	24.1455	10.9168
CHL79_07355	25.1745	-1.01404	0.528178	-1.91989	0.054872	0.335647	30.1289	48.3512	19.0377	22.4972	9.19827	21.8336
CHL79_18685	9.12731	-1.33455	0.695855	-1.91785	0.0551296	0.33669	15.7194	16.5775	9.51883	7.19911	5.74892	0
CHL79_02745	224.922	0.582033	0.304071	1.91413	0.0556029	0.339047	194.528	205.147	142.782	297.263	302.393	207.419
pcp	10.5472	1.42255	0.743465	1.9134	0.0556964	0.339082	3.92986	11.7424	0	11.3986	25.2952	10.9168
CHL79_21345	198.577	0.549075	0.287102	1.91247	0.0558158	0.339276	156.539	158.177	164.993	211.174	227.657	272.92
CHL79_09880	13.3476	-1.10253	0.577326	-1.90971	0.0561699	0.339777	16.3744	17.959	19.0377	6.59919	9.19827	10.9168
CHL79_03590	462.077	0.627335	0.328421	1.91015	0.0561136	0.339777	373.992	438.614	282.392	691.715	647.328	338.421
CHL79_21800	71.7013	0.69992	0.366355	1.9105	0.0560695	0.339777	74.6674	46.279	41.2483	88.7891	97.3483	81.876
CHL79_15385	45.0289	0.80214	0.420166	1.9091	0.0562492	0.339777	43.2285	20.7219	38.0753	62.3923	62.0883	43.6672
flgA	53.526	-0.78486	0.411774	-1.90604	0.0566444	0.3411	74.6674	93.2487	34.9024	46.4943	39.0926	32.7504
CHL79_27770	15.5642	1.10579	0.580099	1.90621	0.0566225	0.3411	11.1346	11.7424	3.17294	15.898	24.1455	27.292
CHL79_25580	6.67929	-1.51115	0.793982	-1.90326	0.0570073	0.34222	12.4446	6.90731	12.6918	4.19948	3.83261	0
CHL79_18280	14.1655	1.12033	0.588601	1.90338	0.0569911	0.34222	11.7896	8.28877	6.34589	26.0968	16.097	16.3752
CHL79_12955	11.4619	-1.23751	0.650994	-1.90095	0.0573084	0.342964	18.3394	8.9795	19.0377	6.89915	4.59913	10.9168
CHL79_16525	39.8294	0.806566	0.424194	1.90141	0.0572482	0.342964	38.6436	22.7941	28.5565	57.5929	58.639	32.7504
hscB	14.0397	1.14406	0.602081	1.90017	0.0574106	0.343046	9.82465	9.67023	3.17294	20.0975	14.1807	27.292
CHL79_24080	9.64645	1.32862	0.700648	1.89627	0.0579242	0.345582	7.85972	6.90731	0	13.7983	18.3965	10.9168
CHL79_04245	7.69201	-1.5965	0.843171	-1.89345	0.0582979	0.347222	15.7194	2.76292	19.0377	4.79941	3.83261	0
CHL79_08450	100.058	-0.646682	0.341716	-1.89245	0.0584305	0.347222	112.656	92.5579	164.993	74.3908	79.3351	76.4176
CHL79_08630	55.9232	0.784989	0.414862	1.89217	0.0584682	0.347222	30.1289	63.5472	25.3836	75.2907	64.7711	76.4176
CHL79_08330	12.7082	-1.2123	0.640926	-1.89148	0.0585609	0.34724	20.9593	11.7424	25.3836	10.4987	7.66522	0
CHL79_04085	16.0566	1.10864	0.587005	1.88864	0.0589396	0.348952	12.4446	10.361	3.17294	14.9982	22.6124	32.7504
CHL79_15565	11.4641	-1.49571	0.793617	-1.88468	0.0594736	0.350505	32.7488	8.28877	3.17294	3.59956	4.59913	16.3752
CHL79_02815	29.3739	-0.849834	0.450622	-1.88591	0.0593069	0.350505	34.0588	41.4439	31.7294	17.0979	19.1631	32.7504
CHL79_06220	7.92753	1.55317	0.823895	1.88516	0.0594083	0.350505	3.27488	5.52585	0	10.7987	6.13218	21.8336
CHL79_23185	17.0606	2.77612	1.47356	1.88396	0.0595708	0.350544	2.61991	9.67023	0	73.7909	5.36566	10.9168
amiE	14.1624	-1.134	0.60274	-1.88141	0.0599161	0.351873	13.0995	13.8146	31.7294	6.59919	8.81501	10.9168
CHL79_26625	18.2917	1.04465	0.555385	1.88095	0.0599784	0.351873	8.5147	13.1239	19.0377	25.1969	32.9605	10.9168
CHL79_24035	40.6344	-0.744158	0.395934	-1.8795	0.0601762	0.3525	47.1583	55.9492	50.7671	26.9967	35.6433	27.292
CHL79_09580	6.05694	-1.54632	0.824104	-1.87636	0.060606	0.354481	7.85972	8.28877	9.51883	3.29959	1.91631	5.4584
CHL79_24275	15.401	1.09783	0.585479	1.8751	0.0607787	0.354955	7.20475	12.4332	12.6918	29.9963	19.1631	10.9168
CHL79_07815	48.6233	-0.748415	0.39973	-1.8723	0.0611648	0.356655	57.638	66.3102	50.7671	35.9956	26.445	54.584
CHL79_20360	35.4716	0.945842	0.50535	1.87166	0.0612541	0.356655	34.0588	24.1756	15.8647	34.4957	82.4012	21.8336
CHL79_22410	53.8202	-0.734577	0.393246	-1.86798	0.0617644	0.359056	59.6029	54.5677	95.1883	46.7942	39.4759	27.292
CHL79_05950	10.5631	1.27785	0.684312	1.86736	0.0618518	0.359056	3.92986	8.9795	3.17294	13.1984	12.2644	21.8336
CHL79_13720	11.0942	1.19913	0.642398	1.86665	0.0619507	0.359092	8.5147	6.90731	3.17294	13.1984	18.3965	16.3752
CHL79_02225	14.663	-1.03674	0.55581	-1.86528	0.062142	0.359662	23.5792	21.4127	15.8647	11.6986	9.96479	5.4584
CHL79_24870	19.3716	1.06998	0.574199	1.86343	0.0624022	0.360629	11.7896	13.1239	6.34589	18.5977	17.2468	49.1256
CHL79_27740	65.8018	0.740532	0.397598	1.86252	0.0625304	0.360831	60.9128	50.4234	41.2483	94.7883	109.229	38.2088
CHL79_16870	6.01845	1.71344	0.921276	1.85986	0.0629057	0.362457	3.27488	2.76292	0	4.49945	9.19827	16.3752
CHL79_02590	10.5698	1.2456	0.670801	1.85688	0.0633278	0.364346	9.16968	6.90731	3.17294	20.6974	18.0133	5.4584
CHL79_06780	7.71852	-1.55097	0.837538	-1.85182	0.0640519	0.365897	12.4446	23.4849	0	5.39933	4.9824	0
CHL79_15225	9.45869	-1.30421	0.703746	-1.85324	0.0638483	0.365897	8.5147	13.1239	15.8647	4.49945	3.83261	10.9168
CHL79_14205	36.8617	-0.85147	0.459821	-1.85174	0.0640628	0.365897	55.0181	35.918	41.2483	20.6974	19.1631	49.1256
CHL79_00930	41.603	-0.769714	0.415161	-1.85401	0.0637374	0.365897	51.7432	37.9902	63.4589	26.6967	26.0618	43.6672
CHL79_20610	104.568	-0.679355	0.36701	-1.85106	0.0641616	0.365897	83.1821	131.239	168.166	79.7902	61.3218	103.71
CHL79_19480	8.87546	1.32524	0.715945	1.85104	0.0641643	0.365897	6.54977	6.90731	0	14.6982	14.1807	10.9168
CHL79_08600	35.1788	-0.753338	0.407299	-1.8496	0.0643717	0.36654	39.9536	42.1346	50.7671	26.3967	24.5287	27.292
CHL79_07630	39.3502	-0.732503	0.396186	-1.84889	0.064474	0.366583	53.7081	52.4955	41.2483	32.9959	28.3613	27.292
gcvT	90.2626	-0.670974	0.363502	-1.84586	0.0649126	0.368536	148.025	111.898	76.1507	82.7898	73.5861	49.1256
CHL79_25040	24.7686	0.882769	0.480122	1.83863	0.0659693	0.373987	13.0995	17.2683	22.2106	33.2959	24.5287	38.2088
rpsB	972.702	0.578697	0.314976	1.83727	0.0661694	0.374573	604.544	943.538	802.755	1360.33	1366.33	758.718
flhA	143.725	-0.637398	0.347358	-1.83499	0.0665069	0.375934	134.27	232.086	149.128	112.486	87.0003	147.377
CHL79_26800	25.061	0.894439	0.48787	1.83335	0.06675	0.376758	14.4095	26.2478	9.51883	31.7961	35.6433	32.7504
CHL79_21110	41.2497	0.72127	0.394168	1.82985	0.0672718	0.379151	34.7138	31.0829	25.3836	47.6941	54.0398	54.584
CHL79_13910	24.1569	-0.852025	0.467015	-1.82441	0.0680907	0.383208	37.3337	27.6292	25.3836	15.898	16.8635	21.8336
pdxA	50.2363	-0.717342	0.393401	-1.82344	0.0682369	0.383474	64.8427	44.2068	82.4966	41.0949	36.0266	32.7504
CHL79_22985	39.9486	0.828051	0.454633	1.82136	0.0685518	0.384685	37.3337	28.32	25.3836	63.2922	68.987	16.3752
CHL79_21830	7.37007	1.50786	0.830003	1.81669	0.0692651	0.388125	4.58484	6.90731	0	17.3979	15.3304	0
CHL79_08005	34.4585	-0.795397	0.438035	-1.81583	0.0693963	0.388299	43.8834	54.5677	38.0753	32.096	27.2115	10.9168
CHL79_08170	13.2464	1.10459	0.609409	1.81257	0.0698988	0.390546	11.1346	10.361	3.17294	18.5977	25.2952	10.9168
CHL79_21350	76.6366	-0.645385	0.356353	-1.81109	0.0701274	0.390696	93.6617	113.28	79.3236	70.1913	65.1544	38.2088
CHL79_12435	11.13	1.19985	0.662471	1.81118	0.0701131	0.390696	5.89479	9.67023	6.34589	23.6971	15.7137	5.4584
CHL79_12715	117.965	-0.70874	0.391609	-1.80981	0.0703246	0.391231	202.388	73.2175	164.993	98.9878	80.8681	87.3344
CHL79_07790	371.962	-0.758901	0.419803	-1.80775	0.0706448	0.392449	306.529	576.07	501.325	199.175	141.04	507.631
CHL79_07840	29.1582	-0.849733	0.470834	-1.80474	0.0711154	0.393691	32.7488	54.5677	28.5565	26.6967	21.4626	10.9168
CHL79_20005	35.7094	-0.743819	0.412047	-1.80518	0.071047	0.393691	41.2635	39.3717	57.113	26.6967	27.9781	21.8336
cysE	33.9054	0.82149	0.455278	1.80437	0.0711734	0.393691	33.4038	18.6497	15.8647	35.9956	39.4759	60.0424
CHL79_00595	15.5331	-1.01673	0.564142	-1.80225	0.0715056	0.394401	23.5792	24.8663	15.8647	14.9982	8.43175	5.4584
CHL79_02635	227.739	0.546331	0.303082	1.80259	0.0714531	0.394401	181.429	232.776	136.437	261.268	287.063	267.462
CHL79_16240	7.49788	-1.3908	0.773006	-1.79921	0.0719858	0.396276	9.16968	7.59804	19.0377	4.19948	4.9824	0
CHL79_01795	46.7388	-0.699028	0.38865	-1.79861	0.072081	0.396276	61.5678	54.5677	63.4589	42.5947	36.4098	21.8336
CHL79_22970	8.51299	1.31973	0.733935	1.79816	0.0721524	0.396276	3.27488	4.83512	6.34589	9.89878	10.3481	16.3752
CHL79_23160	35.854	0.857127	0.476996	1.79693	0.0723473	0.396783	32.0939	26.9385	22.2106	65.092	57.8724	10.9168
CHL79_02340	7.12954	-1.41311	0.78709	-1.79536	0.072597	0.397589	6.54977	8.28877	15.8647	2.3997	4.21587	5.4584
CHL79_15885	77.401	-0.692749	0.386397	-1.79284	0.0729978	0.39922	88.4219	140.218	60.2859	63.5922	68.2205	43.6672
CHL79_25300	12.7137	-1.21197	0.676948	-1.79034	0.0733995	0.400851	15.7194	8.28877	25.3836	6.29922	4.21587	16.3752
CHL79_20550	13.0636	-1.08303	0.606695	-1.78514	0.0742391	0.404865	13.7545	13.8146	28.5565	9.89878	6.8987	5.4584
CHL79_18055	4.86333	-1.59597	0.897362	-1.77852	0.075319	0.406189	7.20475	6.90731	9.51883	2.09974	3.44935	0
CHL79_27275	7.45816	-1.33996	0.753956	-1.77723	0.0755296	0.406189	9.16968	6.90731	15.8647	3.89952	3.44935	5.4584
CHL79_23270	16.977	-0.955482	0.537379	-1.77804	0.0753969	0.406189	20.3043	19.3405	31.7294	11.9985	13.0309	5.4584
CHL79_00645	69.5609	-0.850429	0.477612	-1.78059	0.0749799	0.406189	107.416	123.641	31.7294	68.0916	26.445	60.0424
ntrC	60.2256	-0.759641	0.427431	-1.77723	0.075531	0.406189	57.638	112.589	63.4589	63.2922	42.542	21.8336
CHL79_08155	52.2654	-0.664585	0.373896	-1.77746	0.0754929	0.406189	59.6029	53.877	79.3236	41.0949	36.0266	43.6672
CHL79_00870	612.814	0.503821	0.282877	1.78106	0.0749022	0.406189	451.279	627.874	444.212	776.604	776.487	600.424
CHL79_12155	78.3927	0.652667	0.367154	1.77764	0.0754633	0.406189	49.7782	67.0009	72.9777	89.389	125.71	65.5008
CHL79_00675	62.1674	0.679167	0.381265	1.78135	0.0748554	0.406189	48.4683	64.238	28.5565	87.2892	78.9518	65.5008
CHL79_02810	12.6583	1.14759	0.644357	1.78098	0.0749155	0.406189	6.54977	6.21658	15.8647	20.3975	21.4626	5.4584
CHL79_09095	16.7745	-1.04729	0.590877	-1.77244	0.0763212	0.409221	17.0294	34.5365	12.6918	13.4983	6.51544	16.3752
CHL79_17945	26.6469	-0.931606	0.525899	-1.77146	0.076485	0.409221	22.2692	24.1756	53.9401	14.0983	12.6476	32.7504
CHL79_24205	78.7547	-0.624466	0.35222	-1.77294	0.0762381	0.409221	109.381	102.228	79.3236	60.8925	77.0355	43.6672
CHL79_04955	122.392	-0.551092	0.311242	-1.77062	0.0766233	0.409221	143.44	127.094	168.166	106.187	91.2162	98.2512
CHL79_23430	8.86693	1.30409	0.736276	1.77119	0.0765288	0.409221	3.27488	5.52585	6.34589	7.49908	14.1807	16.3752
CHL79_05795	137.862	0.667562	0.377349	1.76908	0.0768797	0.410025	131.65	118.115	72.9777	165.58	246.054	92.7928
CHL79_03805	51.963	0.724196	0.409995	1.76636	0.0773362	0.411893	41.2635	53.877	22.2106	69.8914	80.8681	43.6672
CHL79_08015	6.30827	-1.45769	0.825555	-1.76571	0.0774445	0.411903	5.89479	8.28877	12.6918	3.59956	1.91631	5.4584
CHL79_11360	7.02383	-1.41325	0.802014	-1.76212	0.0780486	0.413811	5.23981	15.1961	12.6918	4.79941	4.21587	0
ccoN	98.8614	-0.759039	0.430862	-1.76168	0.0781239	0.413811	89.0769	212.745	63.4589	57.2929	77.802	92.7928
tsaD	35.2234	0.828105	0.470052	1.76173	0.078115	0.413811	21.6142	22.1034	41.2483	55.1932	54.8064	16.3752
CHL79_01965	15.6428	-0.958096	0.544859	-1.75843	0.0786746	0.416159	16.3744	26.2478	19.0377	11.6986	9.58153	10.9168
CHL79_07805	373.484	-0.544018	0.309561	-1.75739	0.078852	0.416528	382.506	531.863	399.791	272.366	239.538	414.839
CHL79_01355	15.0273	0.971233	0.553536	1.7546	0.0793282	0.418472	11.7896	9.67023	9.51883	22.4972	20.3128	16.3752
CHL79_07785	77.017	-0.627503	0.357801	-1.75378	0.0794687	0.418643	106.106	111.898	63.4589	63.2922	68.2205	49.1256
CHL79_19650	5.85221	1.57612	0.900799	1.7497	0.0801707	0.421768	3.27488	5.52585	0	12.8984	13.4141	0
CHL79_23280	11.9432	-1.12867	0.646283	-1.7464	0.0807421	0.423123	17.0294	14.5053	22.2106	11.3986	6.51544	0
CHL79_04320	105.46	0.548413	0.313996	1.74656	0.080713	0.423123	85.147	93.9394	76.1507	130.484	121.494	125.543
CHL79_02190	27.0272	0.82977	0.475326	1.74569	0.0808654	0.423123	13.0995	27.6292	19.0377	38.6952	36.4098	27.292
CHL79_06035	21.7396	0.921141	0.527524	1.74616	0.0807833	0.423123	10.4796	20.0312	19.0377	35.0957	34.8768	10.9168
CHL79_00960	8.68774	-1.19635	0.685809	-1.74444	0.0810823	0.423606	11.1346	9.67023	15.8647	5.39933	4.59913	5.4584
CHL79_21520	8.74785	1.2562	0.720337	1.7439	0.0811765	0.423606	4.58484	3.45365	9.51883	12.8984	11.1146	10.9168
CHL79_07455	5.51434	-1.50555	0.864002	-1.74253	0.0814152	0.424279	5.89479	7.59804	9.51883	2.69967	1.91631	5.4584
CHL79_04550	25.6307	-0.780126	0.448073	-1.74107	0.0816714	0.425043	33.4038	30.3922	34.9024	20.6974	18.0133	16.3752
CHL79_25060	33.0796	-0.773098	0.444869	-1.73781	0.082244	0.425734	32.0939	33.8458	60.2859	25.7968	19.1631	27.292
CHL79_19370	37.0033	-0.753572	0.433375	-1.73885	0.0820619	0.425734	60.9128	43.516	28.5565	23.997	26.8283	38.2088
CHL79_23130	20.736	0.858859	0.493951	1.73875	0.0820783	0.425734	17.6844	15.1961	9.51883	27.8966	26.8283	27.292
CHL79_15750	7.32439	1.36466	0.785141	1.73811	0.082191	0.425734	4.58484	6.90731	0	13.1984	13.7974	5.4584
CHL79_10805	32.1272	-0.763943	0.440149	-1.73565	0.0826264	0.426004	32.7488	46.279	38.0753	17.9978	24.912	32.7504
CHL79_24635	49.5645	0.646341	0.372168	1.73669	0.0824415	0.426004	36.6787	43.516	34.9024	59.3927	62.8548	60.0424
CHL79_00135	5.389	1.56959	0.90405	1.73618	0.082532	0.426004	5.23981	2.07219	0	9.59882	9.96479	5.4584
CHL79_00525	46.4449	-0.732771	0.422445	-1.7346	0.0828125	0.426396	36.6787	64.9287	79.3236	37.1954	38.7094	21.8336
nirD	7.1263	-1.51438	0.875957	-1.72883	0.0838388	0.431108	5.23981	12.4332	9.51883	1.19985	3.44935	10.9168
CHL79_14140	8.09654	1.2795	0.740864	1.72703	0.0841616	0.431621	5.23981	4.14439	3.17294	9.29885	10.3481	16.3752
CHL79_27350	7.59927	1.3485	0.780566	1.7276	0.0840606	0.431621	3.27488	4.14439	6.34589	14.3982	6.51544	10.9168
ccoP	34.0348	-0.95757	0.55559	-1.72352	0.0847945	0.433224	21.6142	91.8672	22.2106	23.3971	28.7446	16.3752
CHL79_18370	44.6908	0.783728	0.455074	1.7222	0.0850335	0.433224	46.5034	22.7941	34.9024	69.2915	72.8196	21.8336
argF	19.9446	0.920552	0.534142	1.72342	0.0848119	0.433224	18.3394	15.1961	3.17294	27.5966	22.6124	32.7504
CHL79_24730	11.3517	1.24125	0.720725	1.72222	0.085029	0.433224	6.54977	7.59804	9.51883	31.7961	12.6476	0
CHL79_27705	6.04654	1.70005	0.986852	1.7227	0.0849419	0.433224	3.27488	2.07219	0	4.49945	4.59913	21.8336
CHL79_00620	19.1789	-2.0299	1.18113	-1.71861	0.0856846	0.435291	7.20475	18.6497	69.8048	12.8984	6.51544	0
CHL79_09300	4.92178	-1.56138	0.910514	-1.71483	0.0863755	0.435291	5.23981	6.21658	12.6918	2.69967	2.68283	0
CHL79_18260	6.64828	-1.3394	0.781192	-1.71456	0.0864264	0.435291	9.82465	8.28877	9.51883	4.49945	2.29957	5.4584
CHL79_22140	7.39553	-1.28012	0.745436	-1.71727	0.0859295	0.435291	11.7896	12.4332	9.51883	4.49945	6.13218	0
CHL79_13755	26.7994	-0.840208	0.490607	-1.71259	0.0867884	0.435291	45.1934	25.557	25.3836	16.198	15.7137	32.7504
CHL79_05295	303.512	-0.497367	0.290409	-1.71264	0.086778	0.435291	371.372	345.365	336.332	232.771	207.728	327.504
CHL79_05945	1476.47	0.480589	0.280344	1.71428	0.0864771	0.435291	1437.02	1359.36	891.597	1613.2	1674.47	1883.15
CHL79_08590	166.177	0.516314	0.301349	1.71334	0.08665	0.435291	154.575	134.002	114.226	180.278	184.732	229.253
CHL79_00875	865.485	0.52955	0.308578	1.71609	0.0861447	0.435291	659.562	929.033	539.401	1125.46	1186.19	753.259
pal	55.4008	0.623716	0.36412	1.71294	0.0867231	0.435291	45.1934	37.9902	50.7671	70.1913	68.2205	60.0424
CHL79_06060	69.4338	0.627154	0.365796	1.71449	0.0864386	0.435291	43.8834	69.0731	53.9401	99.8877	84.3175	65.5008
CHL79_15855	5.99627	1.45368	0.848293	1.71366	0.0865915	0.435291	2.61991	3.45365	3.17294	9.29885	6.51544	10.9168
CHL79_06910	10.0774	-1.08838	0.636374	-1.71028	0.0872136	0.435801	15.7194	15.8868	9.51883	6.59919	7.28196	5.4584
CHL79_27640	41.7553	0.693495	0.405323	1.71097	0.0870869	0.435801	28.164	42.1346	25.3836	53.6934	57.4892	43.6672
CHL79_27405	6.89185	1.36593	0.798692	1.71021	0.0872278	0.435801	5.89479	4.83512	0	12.8984	12.2644	5.4584
CHL79_19665	7.51355	-1.43767	0.841281	-1.70891	0.0874676	0.436011	3.27488	22.1034	6.34589	3.29959	4.59913	5.4584
CHL79_10070	8.36294	-1.18976	0.696272	-1.70876	0.0874949	0.436011	13.0995	8.9795	12.6918	4.19948	5.74892	5.4584
CHL79_24560	6.6582	-1.37717	0.807662	-1.70513	0.0881702	0.436634	13.0995	5.52585	12.6918	4.79941	3.83261	0
CHL79_23205	15.4464	-1.1052	0.647593	-1.70663	0.0878917	0.436634	31.4389	12.4332	12.6918	9.29885	4.9824	21.8336
CHL79_23320	22.3807	-0.934093	0.547855	-1.705	0.0881942	0.436634	37.9887	12.4332	38.0753	11.3986	18.0133	16.3752
CHL79_17820	103.789	-0.55356	0.324234	-1.70729	0.0877685	0.436634	119.861	122.259	136.437	89.089	95.0488	60.0424
CHL79_11950	202.61	-0.504708	0.295853	-1.70594	0.0880186	0.436634	258.061	200.312	260.181	160.78	188.948	147.377
CHL79_22830	5.16501	1.54911	0.908862	1.70445	0.0882966	0.436634	3.92986	1.38146	3.17294	8.99889	8.04849	5.4584
CHL79_25660	27.8755	-0.748857	0.439972	-1.70206	0.0887447	0.436765	29.474	34.5365	41.2483	20.9974	19.1631	21.8336
CHL79_25065	263.01	-0.610279	0.358247	-1.70351	0.0884721	0.436765	256.751	235.539	453.731	193.176	144.106	294.754
CHL79_08490	63.7739	-0.601382	0.353484	-1.7013	0.0888871	0.436765	75.3223	66.3102	88.8424	44.6945	52.89	54.584
CHL79_21250	379.577	-0.488624	0.286923	-1.70298	0.0885723	0.436765	392.331	438.614	488.633	276.866	277.098	403.922
CHL79_24655	15.964	0.927293	0.545013	1.70142	0.0888651	0.436765	12.4446	12.4332	6.34589	22.7972	19.9296	21.8336
CHL79_22335	40.6387	-0.735321	0.433185	-1.69748	0.0896065	0.439297	46.5034	51.1141	44.4212	24.597	22.6124	54.584
CHL79_16140	41.5535	-0.668418	0.393938	-1.69676	0.0897428	0.439297	56.983	44.8975	50.7671	27.8966	36.0266	32.7504
CHL79_16675	78.4383	0.640375	0.377393	1.69684	0.0897272	0.439297	72.0475	46.279	72.9777	125.385	93.899	60.0424
CHL79_24595	35.6406	1.7195	1.01514	1.69386	0.0902925	0.44143	26.8541	16.5775	6.34589	65.092	93.5157	5.4584
CHL79_22785	110.77	0.53913	0.318761	1.69133	0.0907743	0.443226	86.4569	78.7433	104.707	122.685	119.194	152.835
CHL79_21405	32.0882	-0.834256	0.493519	-1.69042	0.0909468	0.443315	62.8778	32.4644	31.7294	18.8977	35.6433	10.9168
CHL79_24460	46.8545	-0.719759	0.425885	-1.69003	0.0910216	0.443315	42.5735	78.7433	47.5942	37.7953	25.2952	49.1256
CHL79_07905	76.0772	-0.638156	0.377768	-1.68928	0.091166	0.443461	65.4977	110.517	95.1883	59.6926	43.6918	81.876
CHL79_01005	5.13289	1.51491	0.897651	1.68764	0.0914802	0.444431	1.96493	3.45365	3.17294	8.69893	8.04849	5.4584
pnp	222.246	0.552435	0.327489	1.68688	0.0916267	0.444584	170.949	245.209	123.745	281.365	299.327	212.878
nusA	173.723	0.678607	0.402786	1.68478	0.092031	0.445987	100.866	221.725	79.3236	256.468	252.952	131.002
CHL79_20185	33.9727	0.715292	0.425148	1.68245	0.0924811	0.447608	28.164	22.1034	28.5565	50.3938	36.4098	38.2088
CHL79_11270	12.1744	1.08348	0.645599	1.67825	0.0932979	0.450998	4.58484	6.90731	12.6918	11.6986	15.3304	21.8336
CHL79_11450	20.2939	-0.846638	0.50491	-1.67681	0.0935798	0.451797	32.0939	24.8663	25.3836	17.0979	16.8635	5.4584
CHL79_04060	7.39891	-1.29322	0.774177	-1.67044	0.0948327	0.452207	11.7896	6.90731	15.8647	5.99926	3.83261	0
CHL79_15560	14.9873	-0.998744	0.596452	-1.67448	0.094037	0.452207	32.0939	11.0517	15.8647	10.7987	9.19827	10.9168
CHL79_22285	20.1976	-0.981621	0.586422	-1.67392	0.0941473	0.452207	32.0939	44.2068	3.17294	14.6982	16.097	10.9168
CHL79_06460	131.261	-0.600237	0.359286	-1.67064	0.0947932	0.452207	200.423	121.569	142.782	70.4913	110.379	141.918
CHL79_23540	103.812	-0.582595	0.348441	-1.67201	0.0945232	0.452207	95.6266	170.611	107.88	88.7891	83.5509	76.4176
CHL79_08610	265.247	-0.47985	0.2869	-1.67253	0.094419	0.452207	361.547	265.241	295.084	220.473	203.512	245.628
CHL79_03665	29.0197	0.746339	0.445568	1.67503	0.0939284	0.452207	19.6493	26.2478	15.8647	34.1958	34.4935	43.6672
CHL79_10295	17.9758	0.92567	0.554114	1.67054	0.0948123	0.452207	11.7896	9.67023	12.6918	17.0979	18.3965	38.2088
CHL79_06325	7.75871	1.39294	0.832755	1.67269	0.0943885	0.452207	4.58484	2.76292	3.17294	9.59882	4.59913	21.8336
CHL79_00195	5.09764	1.55019	0.926485	1.67319	0.094289	0.452207	3.27488	2.76292	0	7.49908	6.13218	10.9168
CHL79_23420	13.4692	1.05832	0.63404	1.66918	0.0950825	0.452841	13.7545	9.67023	3.17294	20.3975	28.3613	5.4584
nadB	10.9987	-1.0724	0.643891	-1.6655	0.0958139	0.455204	22.9242	9.67023	12.6918	7.19911	8.04849	5.4584
CHL79_02410	34.6429	-0.738822	0.44358	-1.66559	0.0957954	0.455204	37.9887	62.8565	31.7294	29.3964	29.5111	16.3752
CHL79_17430	42.876	-0.851071	0.512369	-1.66105	0.0967033	0.457104	49.1233	99.4653	19.0377	28.7964	44.4583	16.3752
CHL79_26305	54.26	-0.781903	0.47087	-1.66055	0.0968041	0.457104	45.8484	44.8975	107.88	30.2963	25.6785	70.9592
CHL79_23815	64.5154	-0.771605	0.464602	-1.66079	0.0967561	0.457104	113.966	90.4857	47.5942	47.0942	77.0355	10.9168
CHL79_26040	35.1729	0.724558	0.435933	1.66208	0.0964958	0.457104	34.0588	18.6497	25.3836	36.2955	47.5244	49.1256
CHL79_18725	10.6247	1.20194	0.723271	1.66182	0.0965497	0.457104	11.7896	5.52585	3.17294	19.4976	23.7622	0
CHL79_28135	140.137	-0.496397	0.299158	-1.65931	0.0970524	0.457718	149.335	165.085	180.858	114.886	121.494	109.168
hscA	54.5882	0.674466	0.407095	1.65678	0.0975646	0.459574	42.5735	58.7121	25.3836	83.9896	73.2029	43.6672
CHL79_07660	5.40064	-1.41986	0.857569	-1.65568	0.0977859	0.460057	8.5147	10.361	6.34589	4.49945	2.68283	0
CHL79_08380	426.547	-0.442572	0.267448	-1.6548	0.0979655	0.460343	542.976	484.202	441.039	336.259	361.799	393.005
CHL79_04950	14.5836	-0.929359	0.561815	-1.65421	0.0980852	0.460347	13.7545	18.6497	25.3836	9.59882	9.19827	10.9168
CHL79_26285	38.5628	-0.724531	0.438605	-1.6519	0.098555	0.461992	41.9185	61.4751	47.5942	29.9963	39.4759	10.9168
CHL79_01580	12.8071	1.03858	0.630215	1.64798	0.0993574	0.46519	7.20475	13.1239	6.34589	19.7976	24.912	5.4584
CHL79_06555	39.3091	-0.683976	0.41558	-1.64583	0.0997982	0.466689	57.638	53.877	38.0753	35.3956	34.4935	16.3752
flhF	105.616	-0.604323	0.367348	-1.6451	0.09995	0.466783	136.89	173.373	72.9777	90.2889	94.6655	65.5008
CHL79_07620	184.683	-0.541086	0.329131	-1.64398	0.10018	0.466783	220.072	256.952	190.377	169.779	183.582	87.3344
CHL79_16165	10.4836	1.08213	0.658231	1.64399	0.100177	0.466783	9.16968	6.21658	6.34589	17.6978	18.0133	5.4584
hutH	18.1207	-0.928573	0.566226	-1.63994	0.101019	0.469251	23.5792	33.8458	19.0377	17.6978	14.5639	0
CHL79_28090	86.894	-0.539382	0.328754	-1.64068	0.100863	0.469251	110.691	105.682	95.1883	80.3901	69.3703	60.0424
CHL79_19655	93.1635	0.525776	0.320671	1.63961	0.101086	0.469251	75.9773	73.9082	82.4966	117.586	110.762	98.2512
CHL79_27995	34.6884	1.5882	0.968952	1.63909	0.101194	0.469251	27.509	20.7219	3.17294	61.4924	84.3175	10.9168
livF	25.3213	-0.754276	0.460947	-1.63636	0.101764	0.471327	30.7839	29.0107	31.7294	17.3979	15.7137	27.292
CHL79_17810	117.241	-0.567025	0.346959	-1.63427	0.102202	0.472793	117.241	115.352	180.858	78.8903	80.1016	131.002
CHL79_12095	12.6479	-0.993085	0.608807	-1.6312	0.102849	0.475215	10.4796	17.2683	25.3836	8.099	9.19827	5.4584
CHL79_08575	39.934	-0.65808	0.403898	-1.62932	0.103245	0.476013	39.9536	44.8975	60.2859	27.8966	28.3613	38.2088
CHL79_18025	289.477	-0.596372	0.366048	-1.62922	0.103267	0.476013	261.991	255.57	520.363	191.976	174.001	332.962
CHL79_07980	21.0048	0.841438	0.517037	1.62742	0.103648	0.477198	18.9943	19.3405	6.34589	32.396	32.5772	16.3752
CHL79_28220	12.5433	0.969101	0.596377	1.62498	0.104167	0.479018	7.85972	9.67023	9.51883	18.8977	18.3965	10.9168
CHL79_04080	67.1768	-0.576604	0.354986	-1.6243	0.104312	0.479118	66.1527	82.197	98.3613	55.1932	57.4892	43.6672
CHL79_06850	53.3378	-0.674342	0.415355	-1.62353	0.104476	0.479301	61.5678	45.5882	82.4966	29.9963	34.8768	65.5008
CHL79_20935	5.84393	-1.34265	0.828748	-1.62009	0.105213	0.480405	10.4796	9.67023	3.17294	3.59956	2.68283	5.4584
CHL79_24250	8.16879	-1.1758	0.725094	-1.62159	0.104891	0.480405	11.7896	12.4332	12.6918	7.49908	4.59913	0
CHL79_07680	44.5791	-0.787706	0.485935	-1.62101	0.105015	0.480405	66.8076	80.8155	28.5565	45.5944	40.2424	5.4584
CHL79_00460	762.583	0.409886	0.252992	1.62015	0.1052	0.480405	618.298	634.091	713.912	871.993	842.025	895.178
fliM	92.6125	-0.601666	0.371913	-1.61776	0.105714	0.482128	91.6968	154.724	79.3236	69.5914	62.0883	98.2512
CHL79_03130	14.5356	-1.05537	0.652822	-1.61662	0.10596	0.482279	34.7138	6.90731	19.0377	9.59882	11.4978	5.4584
CHL79_08780	21.8639	-0.833972	0.515927	-1.61645	0.105997	0.482279	34.7138	33.8458	19.0377	22.7972	15.3304	5.4584
CHL79_05580	29.1445	0.720742	0.446554	1.61401	0.106526	0.484116	20.9593	20.0312	22.2106	31.4961	31.0442	49.1256
CHL79_23000	10.9952	-1.07342	0.665382	-1.61324	0.106692	0.484306	10.4796	11.0517	25.3836	8.99889	4.59913	5.4584
xdhB	51.4891	-0.615612	0.381817	-1.61232	0.106892	0.484645	79.2522	62.1658	44.4212	43.4946	41.3922	38.2088
CHL79_23580	16.3999	-0.884065	0.548988	-1.61035	0.107321	0.48602	26.8541	17.959	15.8647	8.69893	12.6476	16.3752
CHL79_13650	177.616	-0.534726	0.332325	-1.60905	0.107606	0.486743	243.651	181.662	190.377	112.186	124.943	212.878
CHL79_17060	53.7601	0.61919	0.385073	1.60798	0.10784	0.487229	35.3687	56.6399	31.7294	65.3919	62.4716	70.9592
CHL79_10490	5.28121	-1.42632	0.888311	-1.60565	0.108351	0.487766	9.16968	6.21658	9.51883	1.79978	4.9824	0
CHL79_03905	44.5468	-0.697426	0.434445	-1.60533	0.108422	0.487766	78.5972	43.516	44.4212	26.6967	46.7579	27.292
CHL79_07615	60.2316	-0.586152	0.364805	-1.60675	0.108109	0.487766	56.983	69.7638	92.0154	45.5944	47.9076	49.1256
CHL79_27355	5.96833	1.37874	0.858953	1.60514	0.108462	0.487766	2.61991	5.52585	0	8.69893	8.04849	10.9168
CHL79_10225	8.10212	-1.32388	0.825553	-1.60363	0.108796	0.488132	5.89479	21.4127	3.17294	2.99963	4.21587	10.9168
CHL79_03325	80.7433	0.743892	0.46379	1.60394	0.108727	0.488132	54.3631	100.156	28.5565	123.285	139.89	38.2088
CHL79_16820	16.3626	-0.860461	0.536778	-1.60301	0.108932	0.488176	25.5441	18.6497	22.2106	12.8984	13.4141	5.4584
CHL79_14410	32.1229	0.693638	0.433383	1.60052	0.109483	0.490079	29.474	26.2478	19.0377	44.6945	45.9913	27.292
CHL79_22105	7.50561	-1.36368	0.85398	-1.59686	0.110298	0.490539	4.58484	6.21658	25.3836	5.39933	3.44935	0
CHL79_03275	81.9684	-0.531396	0.33245	-1.59842	0.109949	0.490539	96.2816	100.156	98.3613	65.3919	77.0355	54.584
aroQ	11.9242	1.04343	0.653154	1.59752	0.11015	0.490539	7.20475	8.9795	3.17294	11.0986	13.7974	27.292
CHL79_23360	9.105	1.13208	0.7089	1.59695	0.110276	0.490539	3.92986	8.28877	3.17294	12.8984	9.96479	16.3752
CHL79_24745	7.04111	1.24939	0.782258	1.59716	0.11023	0.490539	5.23981	3.45365	3.17294	7.19911	12.2644	10.9168
CHL79_23715	4.95405	1.4858	0.930579	1.59664	0.110346	0.490539	3.27488	2.76292	3.17294	11.6986	8.81501	0
pstC	17.1301	-0.849186	0.532355	-1.59515	0.110679	0.490893	16.3744	25.557	22.2106	12.2985	9.96479	16.3752
CHL79_21075	12.3817	0.953036	0.597377	1.59537	0.11063	0.490893	7.20475	8.9795	9.51883	16.498	15.7137	16.3752
CHL79_26395	74.0856	0.599721	0.376192	1.59419	0.110894	0.491285	60.9128	38.6809	76.1507	79.7902	74.3527	114.626
CHL79_12015	24.1852	0.761342	0.477993	1.59279	0.111207	0.492108	15.0645	24.1756	15.8647	33.2959	34.8768	21.8336
CHL79_27900	54.5338	0.593024	0.372708	1.59112	0.111582	0.49317	39.9536	49.0419	38.0753	69.2915	54.4231	76.4176
CHL79_26445	28.5332	0.708683	0.445548	1.59059	0.111702	0.49317	18.9943	22.1034	22.2106	35.0957	29.1279	43.6672
CHL79_04045	17.6522	0.864705	0.543948	1.58968	0.111906	0.493508	13.7545	12.4332	12.6918	17.6978	32.9605	16.3752
CHL79_03055	31.3617	0.67343	0.424272	1.58726	0.112454	0.494795	22.9242	26.9385	22.2106	41.0949	36.7931	38.2088
CHL79_18420	11.2652	1.16337	0.732783	1.58761	0.112374	0.494795	3.27488	15.1961	0	20.0975	12.6476	16.3752
gap	77.509	0.561036	0.353828	1.58561	0.112827	0.495874	72.0475	58.0214	63.4589	103.787	107.696	60.0424
CHL79_09210	10.1388	-1.11911	0.706058	-1.58501	0.112965	0.495917	13.0995	13.1239	9.51883	4.49945	4.21587	16.3752
CHL79_25340	15.3984	0.929493	0.587054	1.58332	0.11335	0.497043	5.89479	10.361	15.8647	16.498	16.4802	27.292
CHL79_03290	26.3448	-0.722102	0.456599	-1.58148	0.113769	0.498317	37.9887	29.7014	34.9024	23.0972	21.4626	10.9168
CHL79_05780	13.3608	0.93301	0.590176	1.5809	0.113901	0.498332	7.85972	11.7424	9.51883	22.4972	17.63	10.9168
CHL79_08670	40.3247	0.695452	0.440434	1.57902	0.114332	0.499655	33.4038	37.9902	12.6918	45.8943	41.0089	70.9592
CHL79_10360	41.5863	-0.700437	0.444351	-1.57631	0.114954	0.501804	60.9128	35.918	66.6318	37.1954	37.9429	10.9168
CHL79_21730	23.4897	-0.739726	0.46968	-1.57496	0.115266	0.502077	33.4038	31.7736	25.3836	17.9978	21.4626	10.9168
CHL79_13005	186.69	0.538709	0.342055	1.57492	0.115275	0.502077	124.446	216.89	117.399	247.769	249.886	163.752
CHL79_21295	11.3385	-0.947721	0.6021	-1.57403	0.115481	0.502409	15.0645	15.1961	15.8647	8.39896	8.04849	5.4584
lptF	54.3632	-0.645714	0.411369	-1.56967	0.116492	0.506235	70.0825	46.279	92.0154	51.8936	44.075	21.8336
CHL79_10870	111.525	0.494516	0.315179	1.569	0.116647	0.506344	93.0067	98.7745	88.8424	129.884	149.472	109.168
CHL79_08200	10.26	-1.05118	0.671603	-1.56518	0.117541	0.506998	18.3394	13.8146	12.6918	10.1987	6.51544	0
CHL79_11115	15.3648	-0.858836	0.548626	-1.56543	0.117482	0.506998	20.3043	20.0312	15.8647	10.7987	8.81501	16.3752
CHL79_26660	366.375	-0.656405	0.418919	-1.5669	0.117137	0.506998	273.78	265.241	802.755	248.369	209.644	398.463
CHL79_00520	383.191	0.455407	0.290699	1.56659	0.11721	0.506998	381.197	326.716	250.663	416.349	394.759	529.465
rpmG	23.9953	0.833086	0.531472	1.56751	0.116997	0.506998	18.9943	22.1034	3.17294	24.8969	25.6785	49.1256
CHL79_18670	7.52594	1.20854	0.772231	1.565	0.117584	0.506998	5.23981	3.45365	3.17294	8.099	8.81501	16.3752
CHL79_21515	14.4743	0.936043	0.598518	1.56393	0.117833	0.507509	11.1346	13.8146	6.34589	22.4972	27.5948	5.4584
CHL79_07165	5.64006	-3.04154	1.94935	-1.56029	0.118692	0.507656	1.30995	23.4849	6.34589	2.69967	0	0
CHL79_02355	4.84224	-1.3966	0.895316	-1.55989	0.118785	0.507656	7.85972	5.52585	9.51883	2.69967	3.44935	0
CHL79_22165	9.37218	-1.05807	0.678088	-1.56037	0.118672	0.507656	9.82465	18.6497	9.51883	7.79904	4.9824	5.4584
CHL79_08070	17.9108	-0.820161	0.525621	-1.56037	0.118673	0.507656	23.5792	29.0107	19.0377	16.198	14.1807	5.4584
CHL79_03405	30.5636	-0.795118	0.509339	-1.56108	0.118505	0.507656	25.5441	22.7941	66.6318	16.498	19.1631	32.7504
CHL79_03280	128.107	-0.48602	0.311317	-1.56117	0.118483	0.507656	152.61	169.229	130.091	112.486	116.895	87.3344
efp	320.77	0.534893	0.342781	1.56045	0.118654	0.507656	204.353	345.365	244.317	449.945	456.847	223.794
CHL79_21565	31.7407	-0.655168	0.420202	-1.55917	0.118955	0.507823	40.6086	36.6087	38.0753	26.3967	21.4626	27.292
CHL79_18570	47.2511	-0.671982	0.431584	-1.55701	0.119468	0.508424	49.7782	85.6506	31.7294	31.1962	36.0266	49.1256
CHL79_20590	17.059	0.834179	0.535789	1.55692	0.11949	0.508424	13.0995	8.9795	15.8647	19.1976	23.3789	21.8336
CHL79_00370	5.29691	1.4404	0.924664	1.55776	0.119291	0.508424	1.96493	4.83512	0	8.69893	5.36566	10.9168
CHL79_00480	235.534	-0.437052	0.281295	-1.55371	0.120253	0.51055	239.067	286.653	285.565	202.775	186.265	212.878
CHL79_23795	30.8173	0.67179	0.432323	1.55391	0.120206	0.51055	24.8891	24.8663	22.2106	34.1958	45.9913	32.7504
CHL79_07830	30.4827	-0.691677	0.445593	-1.55226	0.1206	0.511207	28.819	44.8975	34.9024	21.5973	19.9296	32.7504
CHL79_11910	32.6749	0.677751	0.436707	1.55196	0.120672	0.511207	24.8891	18.6497	31.7294	38.6952	32.9605	49.1256
fabF	356.372	0.415789	0.268256	1.54997	0.121149	0.512666	322.904	317.045	276.046	402.85	437.301	382.088
CHL79_01175	60.3729	0.606003	0.391212	1.54904	0.121372	0.513049	43.8834	62.1658	41.2483	74.6908	96.5818	43.6672
CHL79_22160	5.84628	-1.26788	0.81966	-1.54683	0.121903	0.514349	10.4796	9.67023	6.34589	3.59956	4.9824	0
CHL79_16745	12.0469	-0.913461	0.591031	-1.54554	0.122216	0.514349	18.3394	14.5053	15.8647	9.29885	8.81501	5.4584
CHL79_08385	375.944	0.531743	0.344207	1.54483	0.122387	0.514349	300.634	401.315	225.279	496.139	570.293	262.003
CHL79_25685	45.1136	0.670256	0.434128	1.54391	0.12261	0.514349	49.1233	35.2273	22.2106	68.9915	67.8372	27.292
CHL79_07110	24.7835	0.739438	0.478786	1.5444	0.122491	0.514349	17.6844	25.557	9.51883	33.2959	29.8944	32.7504
CHL79_11095	11.4703	0.95262	0.616185	1.546	0.122105	0.514349	7.85972	7.59804	9.51883	15.2981	17.63	10.9168
CHL79_16995	9.49427	1.09391	0.707885	1.54532	0.122268	0.514349	4.58484	4.83512	12.6918	15.5981	13.7974	5.4584
CHL79_00235	13.0415	0.898826	0.583528	1.54033	0.12348	0.517438	10.4796	9.67023	6.34589	18.8977	16.4802	16.3752
CHL79_15190	150.404	-0.542048	0.352199	-1.53904	0.123795	0.518199	187.978	165.085	196.723	150.881	147.172	54.584
CHL79_13260	16.0749	-0.836712	0.544664	-1.5362	0.12449	0.520048	23.5792	16.5775	19.0377	8.99889	11.8811	16.3752
CHL79_07085	212.043	0.458722	0.298621	1.53613	0.124505	0.520048	179.464	213.436	142.782	251.969	271.732	212.878
mrdA	9.9834	-0.970473	0.632088	-1.53534	0.124699	0.52008	13.7545	13.8146	12.6918	6.89915	7.28196	5.4584
fusA	488.114	0.399515	0.260379	1.53436	0.124941	0.52008	392.331	455.882	412.483	559.731	529.667	578.591
CHL79_22965	224.095	0.442027	0.288169	1.53392	0.12505	0.52008	199.113	176.136	199.895	299.963	245.67	223.794
CHL79_08400	131.485	0.639945	0.417111	1.53423	0.124973	0.52008	89.7318	142.981	82.4966	211.774	207.344	54.584
CHL79_01180	56.234	0.629284	0.41052	1.53289	0.125302	0.520569	51.0882	58.0214	22.2106	66.8918	90.0664	49.1256
CHL79_12010	75.7227	0.525093	0.34289	1.53138	0.125676	0.521564	56.983	71.1453	60.2859	102.887	86.617	76.4176
CHL79_22535	8.56887	-1.03808	0.678832	-1.52921	0.126211	0.522121	12.4446	9.67023	12.6918	5.39933	5.74892	5.4584
CHL79_14435	98.5228	0.488744	0.319576	1.52935	0.126178	0.522121	87.7669	86.3414	69.8048	122.985	109.613	114.626
rplU	848.801	0.492017	0.321748	1.5292	0.126215	0.522121	644.497	888.971	590.168	1221.75	1130.62	616.799
CHL79_19335	17.6973	-0.809099	0.529963	-1.52671	0.126833	0.524117	23.5792	17.2683	28.5565	15.898	9.96479	10.9168
CHL79_03190	6.76957	-1.19543	0.787647	-1.51773	0.129083	0.524291	7.85972	13.1239	9.51883	3.59956	6.51544	0
CHL79_21580	10.4195	-1.01827	0.66849	-1.52324	0.127699	0.524291	12.4446	11.7424	15.8647	8.099	3.44935	10.9168
CHL79_04230	12.3197	-0.898366	0.591828	-1.51795	0.129027	0.524291	13.0995	17.959	19.0377	8.39896	9.96479	5.4584
CHL79_27055	19.5824	-0.819529	0.540103	-1.51736	0.129177	0.524291	24.8891	18.6497	25.3836	11.6986	9.58153	27.292
CHL79_03295	28.9837	-0.687669	0.452725	-1.51895	0.128774	0.524291	31.4389	37.2995	44.4212	27.5966	22.2291	10.9168
CHL79_27520	37.8532	-0.62619	0.41241	-1.51837	0.128922	0.524291	38.6436	40.0624	57.113	25.4969	27.5948	38.2088
CHL79_08375	226.121	-0.447056	0.294244	-1.51933	0.128678	0.524291	279.02	272.148	222.106	194.376	159.82	229.253
CHL79_14565	169.429	0.480414	0.315602	1.52221	0.127955	0.524291	166.364	101.537	158.647	204.575	188.948	196.502
CHL79_00340	140.187	0.481728	0.315893	1.52497	0.127266	0.524291	121.826	89.1043	142.782	151.481	166.719	169.21
CHL79_10995	128.137	0.491059	0.32301	1.52026	0.128446	0.524291	130.995	83.5784	107.88	161.68	153.688	131.002
CHL79_02530	60.6593	0.621179	0.409301	1.51766	0.1291	0.524291	61.5678	58.7121	22.2106	81.8899	90.4496	49.1256
CHL79_22975	32.7157	0.641589	0.422792	1.51751	0.129139	0.524291	23.5792	26.9385	28.5565	38.0953	46.3746	32.7504
CHL79_16735	36.8714	0.690815	0.454439	1.52015	0.128474	0.524291	20.9593	44.8975	19.0377	50.6938	52.89	32.7504
CHL79_20190	23.9805	0.720335	0.472543	1.52438	0.127414	0.524291	20.3043	19.3405	15.8647	37.7953	28.7446	21.8336
rfbG	31.2478	0.760929	0.500607	1.52001	0.128508	0.524291	26.8541	16.5775	19.0377	30.2963	23.7622	70.9592
CHL79_14335	12.1863	0.911616	0.5984	1.52342	0.127653	0.524291	8.5147	9.67023	6.34589	16.498	15.7137	16.3752
CHL79_18845	4.97849	1.44071	0.945546	1.52368	0.127589	0.524291	3.92986	4.14439	0	12.5984	9.19827	0
soxR	15.5885	0.877805	0.578953	1.51619	0.12947	0.52493	10.4796	9.67023	9.51883	17.6978	13.4141	32.7504
paaD	5.4751	-1.36569	0.901603	-1.51474	0.129839	0.525192	11.7896	9.67023	0	2.09974	3.83261	5.4584
CHL79_22245	123.369	-0.542696	0.358358	-1.51439	0.129926	0.525192	148.025	93.2487	193.55	89.6889	84.7007	131.002
CHL79_26470	106.437	0.477622	0.315401	1.51433	0.129942	0.525192	80.5622	100.847	85.6695	129.584	121.877	120.085
ligD	54.8771	-0.718076	0.475585	-1.50988	0.131074	0.528666	36.6787	51.1141	111.053	28.7964	30.6609	70.9592
CHL79_01875	29.288	0.69047	0.457188	1.51025	0.130979	0.528666	26.1991	27.6292	9.51883	39.2952	34.8768	38.2088
CHL79_06295	17.3559	0.818888	0.542722	1.50886	0.131336	0.52917	13.7545	15.8868	9.51883	30.2963	23.7622	10.9168
CHL79_21015	11.6378	-0.997785	0.662882	-1.50522	0.132266	0.530184	13.0995	7.59804	28.5565	6.29922	8.81501	5.4584
CHL79_24190	62.4948	0.572103	0.380084	1.5052	0.132272	0.530184	62.2228	37.9902	47.5942	58.1928	81.6346	87.3344
CHL79_01910	25.1641	0.720741	0.478248	1.50704	0.131799	0.530184	18.3394	26.2478	12.6918	32.396	39.4759	21.8336
CHL79_18480	19.6667	0.808852	0.537073	1.50604	0.132058	0.530184	11.1346	10.361	22.2106	24.297	17.2468	32.7504
CHL79_16205	15.3964	0.868733	0.576723	1.50633	0.131984	0.530184	6.54977	12.4332	12.6918	17.6978	15.7137	27.292
ureG	7.55166	-1.14807	0.764072	-1.50256	0.132952	0.531639	5.89479	12.4332	12.6918	2.69967	6.13218	5.4584
CHL79_19330	14.2248	-0.867974	0.578009	-1.50166	0.133184	0.531639	13.0995	17.2683	25.3836	11.3986	7.28196	10.9168
hemN	32.226	-0.833249	0.554651	-1.50229	0.133021	0.531639	37.9887	77.3619	6.34589	27.5966	22.2291	21.8336
CHL79_13365	24.0328	-0.701801	0.467316	-1.50177	0.133157	0.531639	27.509	33.8458	28.5565	15.2981	22.6124	16.3752
CHL79_13305	6.67002	-1.2602	0.843234	-1.49448	0.135049	0.533858	15.0645	2.76292	9.51883	2.99963	4.21587	5.4584
CHL79_02220	8.02378	-1.17049	0.78346	-1.494	0.135176	0.533858	9.16968	5.52585	15.8647	3.59956	3.06609	10.9168
CHL79_16810	7.03426	-1.17037	0.783402	-1.49396	0.135187	0.533858	15.0645	6.90731	9.51883	4.19948	6.51544	0
CHL79_13885	11.9141	-0.954304	0.638241	-1.49521	0.134859	0.533858	13.0995	16.5775	22.2106	8.099	11.4978	0
zwf	17.3143	-0.794275	0.530321	-1.49772	0.134205	0.533858	24.2341	20.0312	25.3836	12.2985	16.4802	5.4584
CHL79_06560	319.344	-0.496279	0.331762	-1.49589	0.134683	0.533858	382.506	453.81	295.084	278.366	348.001	158.294
CHL79_02870	89.0717	0.543817	0.364076	1.49369	0.135257	0.533858	66.1527	98.7745	53.9401	107.687	131.459	76.4176
CHL79_15675	53.6117	0.603031	0.402635	1.49771	0.134209	0.533858	44.5384	58.0214	25.3836	73.7909	76.269	43.6672
CHL79_25530	32.7771	0.733648	0.489895	1.49756	0.134247	0.533858	25.5441	17.2683	25.3836	23.3971	34.1102	70.9592
CHL79_08190	16.3668	0.851932	0.570227	1.49402	0.13517	0.533858	10.4796	18.6497	6.34589	24.597	27.2115	10.9168
CHL79_06990	9.75189	1.07843	0.720538	1.49671	0.13447	0.533858	11.1346	6.90731	0	14.6982	20.3128	5.4584
CHL79_21195	21.8625	-0.827187	0.554817	-1.49092	0.135983	0.534545	24.8891	49.0419	12.6918	20.6974	18.3965	5.4584
CHL79_23845	25.2024	-0.704852	0.472611	-1.4914	0.135857	0.534545	24.2341	33.1551	41.2483	22.4972	19.1631	10.9168
CHL79_24710	20.8654	0.765153	0.512763	1.49222	0.135643	0.534545	18.3394	11.7424	12.6918	21.5973	22.6124	38.2088
CHL79_18400	4.91462	1.4172	0.950136	1.49158	0.135809	0.534545	3.92986	4.14439	0	12.5984	8.81501	0
CHL79_27470	5.6028	-1.26445	0.84902	-1.48931	0.136406	0.535159	5.89479	7.59804	12.6918	3.59956	3.83261	0
CHL79_28080	62.7748	0.54011	0.362667	1.48927	0.136416	0.535159	62.8778	41.4439	50.7671	79.7902	76.269	65.5008
CHL79_26640	32.7276	-0.678628	0.456029	-1.48813	0.136718	0.535259	43.2285	25.557	47.5942	20.6974	21.0794	38.2088
CHL79_10130	8.7944	1.08917	0.731897	1.48815	0.136713	0.535259	8.5147	7.59804	0	17.3979	13.7974	5.4584
CHL79_11370	13.2686	-0.944318	0.636558	-1.48347	0.137948	0.539432	7.85972	24.8663	19.0377	10.7987	6.13218	10.9168
CHL79_09020	88.5128	0.48543	0.32732	1.48305	0.138062	0.539432	66.8076	68.3824	88.8424	101.388	101.947	103.71
CHL79_06505	10.4731	-0.989075	0.667601	-1.48154	0.138464	0.53964	13.7545	7.59804	19.0377	5.39933	6.13218	10.9168
CHL79_15075	17.8001	-0.816158	0.550941	-1.48139	0.138503	0.53964	20.9593	17.2683	34.9024	17.0979	11.1146	5.4584
CHL79_15155	38.2162	-0.604576	0.408723	-1.47918	0.139091	0.53964	45.8484	40.0624	57.113	28.7964	35.6433	21.8336
CHL79_18275	30.1039	0.753414	0.509009	1.48016	0.138831	0.53964	22.9242	27.6292	22.2106	59.0927	43.3085	5.4584
CHL79_12230	16.703	0.79343	0.536071	1.48008	0.138851	0.53964	13.0995	15.1961	6.34589	21.8973	21.8459	21.8336
CHL79_25360	17.1596	0.833566	0.562797	1.48111	0.138576	0.53964	9.16968	11.0517	22.2106	26.9967	22.6124	10.9168
CHL79_02970	5.28882	1.38584	0.936571	1.47969	0.138955	0.53964	2.61991	6.21658	0	11.3986	11.4978	0
CHL79_06660	5.71344	1.40585	0.950959	1.47835	0.139314	0.539964	4.58484	2.07219	0	7.79904	3.44935	16.3752
CHL79_05315	7.44248	1.23526	0.835977	1.47763	0.139507	0.54017	3.92986	3.45365	3.17294	6.89915	5.36566	21.8336
CHL79_26500	131.721	-0.481773	0.326847	-1.474	0.14048	0.543396	161.124	130.548	158.647	97.488	89.6831	152.835
lipA	65.0587	0.52597	0.357048	1.47311	0.140721	0.543401	45.1934	55.2585	57.113	64.492	75.5025	92.7928
CHL79_19675	12.8706	0.897555	0.609355	1.47296	0.140762	0.543401	7.85972	13.1239	6.34589	15.5981	23.3789	10.9168
CHL79_11010	14.7781	-0.836682	0.568438	-1.4719	0.141049	0.543471	16.3744	13.1239	28.5565	10.4987	9.19827	10.9168
CHL79_12165	159.131	0.449185	0.305184	1.47185	0.141061	0.543471	115.931	164.394	120.572	181.178	181.666	191.044
CHL79_07695	30.529	-0.691278	0.470174	-1.47026	0.141491	0.544539	36.0237	55.2585	25.3836	30.2963	25.2952	10.9168
bamA	273.969	0.429091	0.291941	1.46979	0.141619	0.544539	280.33	224.488	187.204	293.364	298.177	360.254
secD	109.583	0.506529	0.344864	1.46878	0.141892	0.545046	80.5622	116.043	79.3236	139.783	154.454	87.3344
CHL79_14595	24.9943	-0.750375	0.511986	-1.46562	0.142753	0.547808	38.6436	20.7219	41.2483	25.4969	18.3965	5.4584
CHL79_02555	40.3755	0.606608	0.414149	1.46471	0.143	0.548061	34.7138	40.0624	22.2106	55.7931	56.7227	32.7504
CHL79_12860	5.10051	1.35302	0.923978	1.46434	0.143102	0.548061	1.96493	4.83512	3.17294	9.89878	10.7313	0
CHL79_05550	22.3363	-0.800271	0.546973	-1.46309	0.143443	0.548636	20.9593	31.0829	41.2483	23.0972	17.63	0
CHL79_04315	155.687	0.432586	0.295734	1.46275	0.143535	0.548636	134.27	131.239	136.437	197.676	181.666	152.835
CHL79_25535	16.4646	0.820153	0.56091	1.46218	0.143691	0.54869	11.7896	13.1239	6.34589	18.2977	16.4802	32.7504
CHL79_08220	11.7804	-0.898868	0.615393	-1.46064	0.144114	0.549127	15.7194	10.361	19.0377	6.59919	8.04849	10.9168
CHL79_18625	37.8863	-0.672224	0.460275	-1.46048	0.144157	0.549127	63.5328	32.4644	34.9024	24.297	22.9957	49.1256
paaF	28.5133	-0.657009	0.44994	-1.46022	0.144231	0.549127	28.164	42.1346	31.7294	17.9978	23.7622	27.292
CHL79_20580	8.88376	-1.04105	0.713596	-1.45888	0.144598	0.549543	11.1346	20.7219	3.17294	6.29922	6.51544	5.4584
fahA	6.89852	1.13908	0.780844	1.45879	0.144624	0.549543	3.92986	6.21658	3.17294	13.7983	8.81501	5.4584
CHL79_04225	15.7382	-0.780175	0.535541	-1.4568	0.145172	0.550546	24.2341	16.5775	19.0377	11.3986	12.2644	10.9168
CHL79_00445	41.1618	0.608074	0.417271	1.45726	0.145044	0.550546	28.164	46.279	22.2106	50.6938	55.9561	43.6672
CHL79_22720	48.3405	-0.547197	0.376848	-1.45203	0.146492	0.554378	49.1233	62.8565	63.4589	41.9948	39.8592	32.7504
CHL79_17325	5.65755	1.22272	0.842321	1.4516	0.146612	0.554378	3.92986	3.45365	3.17294	7.19911	10.7313	5.4584
CHL79_15520	4.8832	1.40992	0.970745	1.45241	0.146388	0.554378	5.23981	2.76292	0	7.49908	13.7974	0
CHL79_17360	6.39963	-1.14443	0.789452	-1.44965	0.147156	0.554807	7.85972	11.0517	6.34589	2.69967	4.9824	5.4584
CHL79_13695	14.1487	-0.988402	0.681526	-1.45028	0.146981	0.554807	16.3744	15.1961	15.8647	4.79941	5.36566	27.292
CHL79_23005	46.0673	-0.600081	0.413915	-1.44977	0.147123	0.554807	69.4275	44.8975	44.4212	35.0957	27.9781	54.584
CHL79_21490	64.606	-0.50358	0.347802	-1.44789	0.147648	0.55558	81.2171	67.6916	76.1507	53.0935	49.4407	60.0424
CHL79_04790	108.911	0.468675	0.323607	1.44828	0.147538	0.55558	104.796	92.5579	69.8048	120.885	118.044	147.377
CHL79_10505	18.2013	-0.808602	0.558773	-1.4471	0.147868	0.555824	29.474	20.7219	25.3836	18.2977	15.3304	0
CHL79_17805	400.176	-0.398883	0.275732	-1.44663	0.148	0.555824	498.437	383.356	479.115	339.858	312.741	387.547
CHL79_07825	65.4581	-0.560237	0.387823	-1.44457	0.148579	0.55692	67.4626	95.3209	60.2859	46.7942	41.0089	81.876
folP	10.3043	0.990313	0.68531	1.44506	0.148441	0.55692	7.20475	11.7424	0	17.3979	14.5639	10.9168
CHL79_22560	8.10129	-1.0285	0.713557	-1.44136	0.149482	0.557605	12.4446	7.59804	12.6918	3.89952	6.51544	5.4584
CHL79_19535	226.701	0.412078	0.285747	1.44211	0.149272	0.557605	197.803	214.127	164.993	254.069	239.922	289.295
CHL79_04000	24.6666	0.676534	0.469235	1.44178	0.149364	0.557605	14.4095	20.7219	22.2106	26.0968	31.8107	32.7504
CHL79_01470	10.4213	0.98178	0.680833	1.44203	0.149294	0.557605	11.7896	4.14439	3.17294	14.3982	12.6476	16.3752
CHL79_10980	7.95003	1.0986	0.761497	1.44269	0.149108	0.557605	5.89479	6.21658	0	8.099	11.1146	16.3752
CHL79_10590	165.475	0.425845	0.295927	1.43902	0.150144	0.559452	123.791	151.961	152.301	194.376	201.212	169.21
CHL79_27570	74.0521	0.540295	0.375572	1.43859	0.150266	0.559452	87.1119	51.1141	41.2483	92.9885	95.432	76.4176
CHL79_28860	23.8999	-0.672989	0.468067	-1.4378	0.150489	0.559746	34.7138	33.8458	19.0377	19.4976	19.9296	16.3752
CHL79_06865	5.99028	-1.36306	0.948835	-1.43657	0.150841	0.560515	7.20475	4.83512	9.51883	2.69967	0.766522	10.9168
CHL79_08050	33.5085	-0.614829	0.428502	-1.43483	0.151335	0.561431	37.3337	53.877	28.5565	26.3967	27.5948	27.292
xdhA	47.3486	-0.58528	0.408078	-1.43424	0.151505	0.561431	72.7024	43.516	60.2859	45.8943	39.8592	21.8336
CHL79_15740	82.1947	0.476167	0.33215	1.43359	0.151689	0.561431	70.7375	68.3824	63.4589	83.6897	97.7316	109.168
CHL79_18320	79.4294	0.500401	0.349283	1.43265	0.151958	0.561431	77.9422	65.6194	57.113	107.687	102.714	65.5008
CHL79_03110	25.5984	0.784079	0.54698	1.43347	0.151724	0.561431	32.7488	17.959	6.34589	44.9945	40.6257	10.9168
CHL79_05065	6.52347	1.15296	0.804556	1.43304	0.151847	0.561431	6.54977	2.76292	3.17294	11.9985	9.19827	5.4584
CHL79_22290	10.064	0.948948	0.663066	1.43115	0.152387	0.56248	8.5147	4.83512	6.34589	13.1984	11.1146	16.3752
CHL79_03935	8.35518	-1.08534	0.75897	-1.43001	0.152713	0.562611	11.1346	4.83512	19.0377	6.59919	3.06609	5.4584
CHL79_25570	12.2045	0.97457	0.681344	1.43036	0.152613	0.562611	5.89479	8.28877	6.34589	9.59882	10.3481	32.7504
CHL79_06100	5.45296	-1.45985	1.02222	-1.42811	0.15326	0.563001	1.96493	20.0312	3.17294	1.79978	5.74892	0
CHL79_09325	20.2342	-0.789971	0.553739	-1.42661	0.153691	0.563001	21.6142	21.4127	28.5565	7.19911	15.3304	27.292
acnD	17.2689	-0.754959	0.528605	-1.42821	0.153232	0.563001	25.5441	20.7219	22.2106	13.1984	16.4802	5.4584
CHL79_10300	33.27	0.601589	0.421376	1.42768	0.153384	0.563001	27.509	24.1756	28.5565	34.7957	46.3746	38.2088
CHL79_19765	8.245	1.02367	0.717144	1.42743	0.153457	0.563001	5.89479	7.59804	3.17294	14.6982	12.6476	5.4584
CHL79_01000	4.77501	1.32866	0.931323	1.42664	0.153684	0.563001	1.30995	4.14439	3.17294	6.89915	7.66522	5.4584
CHL79_20635	7.18776	-1.07814	0.757931	-1.42248	0.154888	0.566848	11.1346	13.8146	6.34589	5.6993	6.13218	0
CHL79_17335	7.09374	1.37484	0.967096	1.42162	0.155137	0.567223	2.61991	4.83512	0	3.59956	4.21587	27.292
CHL79_11215	16.7536	0.765597	0.539668	1.41864	0.156003	0.569851	8.5147	13.8146	15.8647	19.7976	20.6961	21.8336
CHL79_03355	31.6559	-0.603037	0.425328	-1.41782	0.156244	0.570037	43.2285	42.8253	28.5565	28.1965	25.2952	21.8336
CHL79_22180	9.28183	0.974991	0.687843	1.41746	0.156348	0.570037	6.54977	8.28877	3.17294	16.7979	9.96479	10.9168
CHL79_12885	97.8515	-0.472138	0.333673	-1.41497	0.157076	0.572154	103.486	98.7745	136.437	83.0898	67.0707	98.2512
CHL79_07520	42.6029	0.560442	0.39653	1.41336	0.157549	0.573335	39.2986	37.9902	22.2106	49.7939	51.7403	54.584
CHL79_19605	5.89475	-1.14288	0.80923	-1.4123	0.157861	0.573932	9.82465	6.90731	6.34589	2.99963	3.83261	5.4584
CHL79_18630	5.33295	-1.25243	0.888585	-1.40947	0.158697	0.57509	14.4095	6.21658	3.17294	3.59956	4.59913	0
CHL79_21485	20.8326	-0.750151	0.532473	-1.40881	0.158892	0.57509	40.6086	19.3405	22.2106	18.5977	18.7798	5.4584
CHL79_06535	33.0804	-0.642349	0.455976	-1.40874	0.158914	0.57509	41.2635	43.516	44.4212	32.396	31.4274	5.4584
nfrB	54.4022	-0.535027	0.379291	-1.4106	0.158364	0.57509	66.1527	61.4751	57.113	38.9952	37.1763	65.5008
CHL79_11595	6.1474	1.19751	0.85008	1.40871	0.158922	0.57509	5.89479	3.45365	3.17294	14.3982	9.96479	0
CHL79_10790	204.851	-1.11033	0.788954	-1.40734	0.159326	0.576013	487.958	250.735	104.707	121.185	215.393	49.1256
CHL79_09635	4.82779	-1.29751	0.92334	-1.40523	0.159952	0.576124	9.16968	6.21658	3.17294	1.49982	3.44935	5.4584
CHL79_14465	18.0982	-0.81578	0.580418	-1.40551	0.159871	0.576124	11.1346	20.7219	34.9024	10.7987	9.19827	21.8336
CHL79_01185	66.9674	0.496476	0.353012	1.4064	0.159606	0.576124	59.6029	61.4751	47.5942	86.0894	87.0003	60.0424
CHL79_08530	75.2468	0.503901	0.358572	1.4053	0.159932	0.576124	54.3631	74.5989	50.7671	73.191	83.9342	114.626
CHL79_02825	8.31036	-1.01279	0.721474	-1.40379	0.160383	0.577139	9.82465	13.8146	12.6918	5.09937	8.43175	0
CHL79_22210	6.26912	-1.10436	0.788647	-1.40032	0.161417	0.577641	8.5147	6.90731	9.51883	2.99963	4.21587	5.4584
CHL79_06665	9.36877	-1.02583	0.7316	-1.40217	0.160865	0.577641	13.7545	20.0312	6.34589	11.0986	4.9824	0
rocF	25.0605	-0.65092	0.464713	-1.40069	0.161306	0.577641	24.8891	26.2478	41.2483	18.8977	17.2468	21.8336
CHL79_23295	31.2828	-0.600519	0.428647	-1.40097	0.161224	0.577641	42.5735	41.4439	31.7294	27.5966	27.9781	16.3752
CHL79_03300	65.5557	-0.500895	0.357246	-1.4021	0.160885	0.577641	81.8721	80.8155	60.2859	49.1939	50.2072	70.9592
CHL79_08830	19.8458	0.872764	0.622808	1.40134	0.161113	0.577641	11.1346	28.32	3.17294	34.1958	36.7931	5.4584
CHL79_21650	6.11571	1.14771	0.819913	1.39979	0.161575	0.577672	3.92986	2.76292	6.34589	8.99889	9.19827	5.4584
CHL79_13310	8.94257	1.00082	0.715643	1.39849	0.161967	0.578005	7.85972	6.90731	0	11.3986	11.1146	16.3752
CHL79_15240	8.19706	1.03499	0.739994	1.39865	0.161918	0.578005	5.23981	8.9795	0	11.3986	12.6476	10.9168
CHL79_02460	206.496	0.414022	0.296584	1.39597	0.162724	0.579539	165.054	214.817	149.128	223.172	257.552	229.253
CHL79_07080	43.7222	0.557654	0.399499	1.39588	0.16275	0.579539	41.2635	40.0624	25.3836	56.0931	61.3218	38.2088
CHL79_04285	31.329	0.649815	0.465629	1.39556	0.162846	0.579539	28.819	27.6292	9.51883	35.9956	31.4274	54.584
CHL79_01635	34.4033	-0.6057	0.434516	-1.39396	0.163328	0.580723	41.2635	48.3512	41.2483	33.5959	31.0442	10.9168
CHL79_18980	8.11939	1.07117	0.768942	1.39305	0.163605	0.581173	4.58484	10.361	0	12.5984	15.7137	5.4584
CHL79_23135	19.663	0.765482	0.550026	1.39172	0.164007	0.582068	15.0645	22.7941	6.34589	27.5966	35.26	10.9168
ptsP	71.1155	-0.573276	0.413377	-1.38681	0.165499	0.582557	76.6323	134.693	44.4212	60.5925	66.6874	43.6672
CHL79_03195	61.5639	-0.557696	0.402122	-1.38688	0.165478	0.582557	86.4569	93.2487	44.4212	55.4932	62.4716	27.292
CHL79_25325	219.346	-0.420424	0.302476	-1.38994	0.164547	0.582557	197.803	247.282	307.776	163.78	192.014	207.419
CHL79_07800	461.049	-0.379405	0.273328	-1.38809	0.165109	0.582557	454.554	616.132	488.633	382.153	393.609	431.214
clpB	280.276	0.427597	0.307991	1.38834	0.165033	0.582557	208.283	203.766	317.294	366.255	334.97	251.086
CHL79_24005	29.7023	0.638939	0.45981	1.38957	0.164659	0.582557	17.6844	33.8458	19.0377	40.495	39.8592	27.292
CHL79_14070	24.952	0.640858	0.461427	1.38886	0.164875	0.582557	19.6493	20.0312	15.8647	27.5966	28.3613	38.2088
CHL79_12320	19.3694	0.745552	0.537238	1.38775	0.165213	0.582557	11.1346	15.8868	12.6918	22.1973	16.097	38.2088
CHL79_20595	10.3093	0.93309	0.672465	1.38757	0.165269	0.582557	7.20475	7.59804	3.17294	11.6986	10.3481	21.8336
CHL79_28310	5.24804	-1.21307	0.876957	-1.38327	0.166582	0.583716	10.4796	9.67023	3.17294	5.09937	3.06609	0
CHL79_07450	12.9958	-0.800583	0.577977	-1.38515	0.166008	0.583716	19.6493	15.8868	12.6918	8.099	10.7313	10.9168
CHL79_16150	23.9551	-0.642038	0.463854	-1.38414	0.166316	0.583716	33.4038	24.1756	28.5565	18.8977	16.8635	21.8336
CHL79_08665	214.092	0.415093	0.299827	1.38444	0.166223	0.583716	165.709	227.25	158.647	249.869	270.199	212.878
CHL79_23220	8.03627	0.994088	0.718551	1.38346	0.166523	0.583716	5.23981	4.83512	6.34589	8.99889	11.8811	10.9168
CHL79_03335	252.472	0.417339	0.302061	1.38164	0.167082	0.584938	225.967	235.539	193.55	322.46	335.354	201.961
CHL79_07040	11.6207	0.911298	0.6603	1.38013	0.167548	0.586039	11.7896	8.28877	0	14.3982	13.4141	21.8336
CHL79_09695	8.98861	-0.944406	0.686108	-1.37647	0.168676	0.588983	17.6844	8.28877	9.51883	5.6993	7.28196	5.4584
flgF	49.4099	-0.635616	0.462057	-1.37562	0.168938	0.588983	68.1176	90.4857	22.2106	53.0935	35.26	27.292
CHL79_05180	16.718	0.774451	0.562838	1.37597	0.16883	0.588983	13.0995	14.5053	9.51883	14.9982	31.8107	16.3752
CHL79_12895	5.7634	1.16671	0.848252	1.37543	0.168998	0.588983	3.92986	2.76292	3.17294	6.89915	6.8987	10.9168
CHL79_00530	46.6297	0.569177	0.414167	1.37427	0.169358	0.589707	32.7488	47.6604	25.3836	41.9948	55.5729	76.4176
CHL79_07395	20.5749	-0.711921	0.518397	-1.37331	0.169655	0.589978	23.5792	18.6497	38.0753	12.2985	19.9296	10.9168
leuC	39.0393	0.542631	0.395205	1.37304	0.169741	0.589978	31.4389	30.3922	34.9024	44.3945	49.4407	43.6672
CHL79_28320	10.2086	0.877168	0.639802	1.371	0.170375	0.591653	7.20475	8.28877	6.34589	14.6982	13.7974	10.9168
CHL79_18070	5.40578	-1.16048	0.847466	-1.36935	0.17089	0.591849	8.5147	6.21658	6.34589	3.59956	2.29957	5.4584
CHL79_19405	25.9162	-0.694822	0.507481	-1.36916	0.170949	0.591849	34.0588	35.2273	34.9024	26.3967	24.912	0
grxC	27.6085	0.638429	0.466395	1.36886	0.171043	0.591849	16.3744	29.0107	22.2106	40.195	36.0266	21.8336
CHL79_16740	23.8266	0.68785	0.502208	1.36965	0.170796	0.591849	11.7896	18.6497	22.2106	22.4972	24.1455	43.6672
acs	180.365	-0.476042	0.34796	-1.36809	0.171283	0.592151	225.967	246.591	164.993	213.874	137.974	92.7928
CHL79_22000	7.45958	-1.09263	0.801105	-1.36391	0.172596	0.596158	3.92986	13.8146	15.8647	5.39933	5.74892	0
ccoG	29.2866	-0.720651	0.528834	-1.36272	0.172972	0.596922	28.819	67.6916	12.6918	23.6971	26.445	16.3752
CHL79_13140	14.9834	0.764855	0.561526	1.3621	0.173166	0.597061	9.82465	13.1239	12.6918	19.1976	24.1455	10.9168
CHL79_08740	9.22312	-0.974162	0.715974	-1.36061	0.173637	0.59709	9.82465	20.0312	9.51883	5.99926	9.96479	0
CHL79_03575	233.791	0.403322	0.296389	1.36079	0.173581	0.59709	184.703	247.972	171.339	297.563	261.001	240.17
CHL79_02310	11.4324	0.912282	0.670486	1.36063	0.173632	0.59709	7.85972	6.21658	6.34589	8.99889	11.8811	27.292
CHL79_08340	54.6963	-0.531472	0.390919	-1.35954	0.173974	0.597718	72.0475	82.197	41.2483	52.7935	47.1411	32.7504
CHL79_14135	10.2523	0.938258	0.691048	1.35773	0.174549	0.599162	8.5147	3.45365	12.6918	15.2981	16.097	5.4584
CHL79_27645	5.1851	-1.16904	0.86156	-1.35689	0.174816	0.599544	7.85972	6.21658	9.51883	3.29959	4.21587	0
CHL79_22060	10.6453	-0.889705	0.655929	-1.35641	0.17497	0.599544	13.0995	8.28877	22.2106	5.99926	8.81501	5.4584
CHL79_20655	22.7143	0.639902	0.472521	1.35423	0.175663	0.600854	20.3043	17.959	15.8647	31.1962	29.1279	21.8336
CHL79_00985	5.79339	1.24569	0.919584	1.35462	0.175538	0.600854	3.27488	2.07219	3.17294	4.49945	5.36566	16.3752
CHL79_03865	13.3936	-0.798269	0.590914	-1.3509	0.176726	0.601215	11.1346	15.1961	25.3836	9.29885	8.43175	10.9168
CHL79_25025	127.845	-0.459398	0.340116	-1.35071	0.176788	0.601215	108.726	142.981	187.204	91.1888	95.0488	141.918
CHL79_17825	87.9686	-0.454346	0.335983	-1.35229	0.176284	0.601215	110.036	116.043	79.3236	72.5911	84.3175	65.5008
CHL79_11945	103.598	0.441567	0.327067	1.35008	0.17699	0.601215	88.4219	70.4546	107.88	126.284	108.463	120.085
CHL79_19755	33.0892	0.566817	0.419555	1.351	0.176697	0.601215	30.1289	22.1034	28.5565	39.2952	40.2424	38.2088
CHL79_18330	14.4736	0.774006	0.57212	1.35287	0.176096	0.601215	8.5147	11.0517	15.8647	19.7976	20.6961	10.9168
CHL79_16300	11.5614	0.846238	0.626835	1.35002	0.177011	0.601215	12.4446	6.21658	6.34589	16.198	17.2468	10.9168
CHL79_22605	9.58177	0.958605	0.709235	1.3516	0.176502	0.601215	9.82465	8.9795	0	15.5981	17.63	5.4584
CHL79_13990	5.43408	-1.16182	0.861344	-1.34885	0.177386	0.601436	5.89479	6.21658	9.51883	3.59956	1.91631	5.4584
CHL79_20390	7.55872	1.19411	0.885054	1.3492	0.177274	0.601436	6.54977	1.38146	3.17294	3.59956	8.81501	21.8336
pstA	17.5931	-0.776884	0.576436	-1.34774	0.177743	0.602119	15.0645	22.7941	22.2106	8.99889	9.19827	27.292
CHL79_04450	8.61894	0.9732	0.722741	1.34654	0.178129	0.602897	3.92986	8.28877	3.17294	9.59882	10.3481	16.3752
CHL79_23385	28.7177	-0.592085	0.440397	-1.34443	0.178809	0.603409	30.1289	33.1551	44.4212	23.6971	24.5287	16.3752
CHL79_14250	82.9226	0.557347	0.414463	1.34474	0.178708	0.603409	51.0882	103.61	50.7671	116.086	126.859	49.1256
CHL79_01485	12.1398	0.875624	0.651439	1.34414	0.178903	0.603409	10.4796	7.59804	3.17294	10.4987	13.7974	27.292
tsaB	8.6248	0.945444	0.70278	1.34529	0.178531	0.603409	6.54977	8.28877	3.17294	14.0983	14.1807	5.4584
ccoO	29.7008	-0.735089	0.547219	-1.34332	0.179169	0.603779	23.5792	69.0731	12.6918	19.7976	20.3128	32.7504
msbA	37.9798	0.561351	0.418225	1.34222	0.179524	0.604449	34.0588	35.2273	25.3836	56.0931	49.824	27.292
CHL79_14560	57.3387	-0.589765	0.439829	-1.34089	0.179955	0.604948	81.8721	42.8253	72.9777	43.4946	26.445	76.4176
CHL79_02240	51.24	-0.550238	0.410527	-1.34032	0.180141	0.604948	68.7726	38.6809	69.8048	34.4957	35.6433	60.0424
CHL79_21225	16.7196	0.759855	0.566886	1.3404	0.180115	0.604948	12.4446	11.0517	19.0377	25.4969	26.8283	5.4584
CHL79_16375	4.89474	1.28048	0.956305	1.33898	0.180576	0.605885	1.30995	3.45365	3.17294	6.29922	4.21587	10.9168
CHL79_26415	66.4176	-0.556933	0.416948	-1.33574	0.181635	0.60891	49.7782	58.7121	133.264	55.7931	46.3746	54.584
CHL79_24755	56.1505	-0.5876	0.440359	-1.33437	0.182084	0.609886	32.0939	74.5989	95.1883	47.0942	33.3437	54.584
CHL79_11840	34.123	0.683245	0.51254	1.33306	0.182513	0.610795	42.5735	25.557	12.6918	58.1928	54.8064	10.9168
CHL79_18600	25.6975	0.651398	0.489101	1.33183	0.182917	0.61162	28.164	22.7941	6.34589	35.0957	34.4935	27.292
CHL79_25960	6.03268	1.12072	0.842156	1.33078	0.183263	0.612246	5.89479	3.45365	0	7.49908	8.43175	10.9168
CHL79_08585	42.0064	-0.508117	0.382336	-1.32898	0.183855	0.613696	49.1233	49.0419	50.7671	35.0957	35.26	32.7504
CHL79_21095	12.3696	0.882958	0.664702	1.32835	0.184062	0.613857	13.0995	12.4332	0	20.9974	22.2291	5.4584
CHL79_01730	55.0904	-0.498015	0.375917	-1.3248	0.185238	0.617247	61.5678	82.197	50.7671	52.1936	45.6081	38.2088
CHL79_24400	102.078	-0.488467	0.368966	-1.32388	0.185543	0.617731	99.5565	87.7228	164.993	69.5914	70.5201	120.085
CHL79_13500	7.11246	-1.10666	0.838536	-1.31976	0.186916	0.618883	5.23981	5.52585	22.2106	5.09937	4.59913	0
CHL79_10280	13.4877	-0.757058	0.5732	-1.32076	0.186582	0.618883	16.3744	17.959	19.0377	12.8984	9.19827	5.4584
CHL79_18610	109.605	-0.431796	0.327246	-1.31948	0.187008	0.618883	110.691	105.682	164.993	91.4887	91.9827	92.7928
CHL79_07045	9008.55	-0.372281	0.281678	-1.32165	0.186284	0.618883	8468.2	10259.4	11755.8	7379.09	6292.77	9896.08
queE	11.7225	0.801181	0.606444	1.32111	0.186464	0.618883	8.5147	9.67023	6.34589	14.0983	15.3304	16.3752
CHL79_13825	4.91892	1.19025	0.901588	1.32017	0.186778	0.618883	3.92986	4.14439	0	8.69893	7.28196	5.4584
CHL79_04100	5.19895	1.22375	0.926866	1.32031	0.18673	0.618883	1.96493	5.52585	3.17294	7.49908	13.0309	0
CHL79_04370	12.5101	-0.830043	0.629382	-1.31882	0.187228	0.619085	7.85972	17.959	22.2106	9.59882	6.51544	10.9168
rsfS	91.3625	0.42274	0.320691	1.31822	0.187431	0.619142	81.2171	72.5267	82.4966	108.287	105.397	98.2512
CHL79_03455	70.8593	0.551828	0.418896	1.31734	0.187725	0.619142	49.1233	91.8672	31.7294	89.389	108.463	54.584
CHL79_13230	22.397	0.65477	0.496871	1.31779	0.187575	0.619142	15.7194	23.4849	9.51883	23.3971	29.5111	32.7504
CHL79_04380	53.3874	-0.491846	0.373713	-1.31611	0.188138	0.619974	74.0124	54.5677	53.9401	42.5947	40.6257	54.584
CHL79_18700	8.48022	-0.896583	0.682432	-1.31381	0.188912	0.621995	9.82465	13.8146	9.51883	6.89915	5.36566	5.4584
CHL79_03900	11.0811	-0.846109	0.644755	-1.31229	0.189421	0.623142	17.6844	13.1239	15.8647	8.69893	11.1146	0
CHL79_28740	10.9485	-0.831517	0.634989	-1.3095	0.190366	0.625187	9.82465	12.4332	22.2106	8.099	7.66522	5.4584
CHL79_16780	19.6687	0.749286	0.572176	1.30954	0.190352	0.625187	16.3744	22.7941	6.34589	29.0964	37.9429	5.4584
CHL79_00330	15.7191	-0.79352	0.607634	-1.30592	0.191581	0.627971	18.3394	28.32	12.6918	18.2977	5.74892	10.9168
CHL79_23520	14.1702	-0.754296	0.577982	-1.30505	0.191875	0.627971	14.4095	17.2683	19.0377	7.19911	10.7313	16.3752
CHL79_07125	805.833	0.358614	0.274558	1.30615	0.191501	0.627971	579	873.775	666.318	912.188	941.289	862.427
CHL79_04275	14.1293	0.736664	0.564866	1.30414	0.192186	0.627971	11.1346	8.9795	12.6918	19.4976	16.097	16.3752
CHL79_15425	22.3788	0.787039	0.603323	1.30451	0.192061	0.627971	9.82465	35.2273	3.17294	34.7957	34.8768	16.3752
CHL79_23095	11.0939	0.894593	0.685411	1.30519	0.191827	0.627971	5.23981	8.28877	6.34589	10.1987	9.19827	27.292
dprA	17.1434	-0.699216	0.53655	-1.30317	0.192516	0.628085	15.0645	24.8663	25.3836	15.898	10.7313	10.9168
CHL79_18805	55.9814	-0.513912	0.39452	-1.30263	0.192702	0.628085	45.8484	60.7843	88.8424	43.1947	37.1763	60.0424
CHL79_07290	27.1266	0.591165	0.453885	1.30246	0.192761	0.628085	21.6142	23.4849	19.0377	26.3967	39.4759	32.7504
CHL79_25725	21.6359	0.660713	0.507407	1.30214	0.19287	0.628085	18.9943	22.1034	9.51883	35.9956	26.8283	16.3752
CHL79_00505	17.1658	0.715936	0.550626	1.30022	0.193525	0.629159	15.0645	17.959	6.34589	25.4969	27.2115	10.9168
CHL79_20220	7.21693	1.08006	0.830531	1.30045	0.193448	0.629159	1.96493	6.90731	3.17294	9.89878	4.9824	16.3752
mlaD	13.1253	0.787585	0.605998	1.29965	0.193721	0.629268	10.4796	14.5053	3.17294	18.5977	21.0794	10.9168
brnQ	9.55987	0.899588	0.69269	1.29869	0.194051	0.629813	9.82465	8.28877	0	15.2981	13.0309	10.9168
CHL79_11395	8.60211	-0.954999	0.735756	-1.29798	0.194293	0.630069	7.20475	17.2683	12.6918	8.69893	5.74892	0
CHL79_03955	7.87227	-0.957592	0.738816	-1.29612	0.194935	0.630567	9.82465	8.9795	15.8647	7.19911	5.36566	0
CHL79_05935	17.2535	-0.759858	0.586232	-1.29617	0.194917	0.630567	23.5792	33.1551	12.6918	17.9978	16.097	0
CHL79_28910	111.485	-0.463739	0.357637	-1.29668	0.194743	0.630567	125.101	107.754	142.782	74.9908	70.9033	147.377
CHL79_17550	93.1702	0.419217	0.324009	1.29384	0.195719	0.632575	76.6323	88.4136	76.1507	118.485	106.547	92.7928
CHL79_24840	25.0452	0.631448	0.488673	1.29217	0.196298	0.633917	23.5792	26.2478	6.34589	32.696	34.1102	27.292
flgC	32.8543	-0.605781	0.4692	-1.2911	0.196671	0.634591	42.5735	53.1863	15.8647	24.297	22.9957	38.2088
CHL79_01830	20.6469	-0.733088	0.568515	-1.28948	0.197232	0.635871	11.1346	21.4127	44.4212	13.1984	11.8811	21.8336
CHL79_12050	19.3042	-0.643224	0.499293	-1.28827	0.197652	0.636439	22.9242	19.3405	28.5565	15.5981	13.0309	16.3752
CHL79_22775	116.296	-0.417355	0.324027	-1.28803	0.197736	0.636439	108.071	142.291	142.782	92.0886	87.0003	125.543
CHL79_05675	55.2124	-0.515877	0.400845	-1.28698	0.198103	0.636478	86.4569	58.0214	57.113	51.8936	55.9561	21.8336
CHL79_25050	113.575	-0.461811	0.358742	-1.28731	0.197987	0.636478	103.486	123.641	158.647	86.6893	67.0707	141.918
CHL79_05525	212.662	0.441607	0.343368	1.28611	0.198406	0.636478	129.03	158.177	263.354	303.563	203.512	218.336
CHL79_15420	4.7899	1.20621	0.937777	1.28625	0.198357	0.636478	1.96493	2.07219	6.34589	5.99926	6.8987	5.4584
fdhE	24.2244	-0.607729	0.472774	-1.28545	0.198634	0.636682	32.7488	35.2273	22.2106	20.0975	24.1455	10.9168
CHL79_19205	5.37094	-1.13977	0.893177	-1.27609	0.201924	0.637638	8.5147	3.45365	12.6918	4.49945	3.06609	0
CHL79_13280	6.02519	-1.10695	0.866435	-1.27759	0.201394	0.637638	13.7545	6.21658	3.17294	1.79978	5.74892	5.4584
CHL79_03060	412.421	-1.00556	0.78374	-1.28303	0.199482	0.637638	316.354	343.293	986.786	162.28	141.807	524.007
CHL79_11760	8.96304	-0.92315	0.724011	-1.27505	0.202292	0.637638	10.4796	20.7219	6.34589	7.79904	8.43175	0
CHL79_05205	11.0434	-0.779021	0.607672	-1.28198	0.199851	0.637638	14.4095	15.8868	12.6918	8.99889	8.81501	5.4584
CHL79_02205	22.8964	-0.628208	0.490705	-1.28021	0.20047	0.637638	28.164	20.0312	31.7294	15.5981	14.5639	27.292
CHL79_07900	53.4319	-0.525131	0.410861	-1.27812	0.201206	0.637638	55.0181	95.3209	38.0753	45.2944	48.6742	38.2088
CHL79_20605	60.5558	-0.488925	0.381533	-1.28148	0.200027	0.637638	55.673	62.8565	88.8424	41.6949	43.3085	70.9592
CHL79_24775	49.7985	-0.488435	0.381464	-1.28042	0.200398	0.637638	55.673	64.238	50.7671	32.9959	45.9913	49.1256
CHL79_14715	72.1308	-0.440208	0.344671	-1.27718	0.201538	0.637638	98.2465	73.2175	79.3236	61.4924	65.9209	54.584
CHL79_06075	83.714	-0.435688	0.341764	-1.27482	0.202372	0.637638	104.141	106.373	76.1507	61.4924	83.1677	70.9592
CHL79_25175	179.632	0.433027	0.337505	1.28303	0.199483	0.637638	116.586	192.714	139.61	167.979	177.067	283.837
CHL79_29000	52.4682	0.490614	0.384266	1.27676	0.201688	0.637638	36.6787	51.8048	38.0753	62.3923	49.4407	76.4176
CHL79_24580	43.2133	0.549143	0.430509	1.27557	0.202109	0.637638	27.509	51.8048	25.3836	44.9945	65.9209	43.6672
CHL79_05360	28.8844	0.589198	0.459891	1.28117	0.200134	0.637638	30.1289	24.1756	15.8647	35.6956	45.6081	21.8336
CHL79_05515	20.3586	0.625174	0.489358	1.27754	0.201412	0.637638	18.3394	14.5053	15.8647	26.6967	24.912	21.8336
CHL79_09070	34.0414	0.69999	0.546142	1.2817	0.199948	0.637638	28.164	44.2068	6.34589	50.9937	63.6214	10.9168
CHL79_14500	16.5068	0.700713	0.548436	1.27766	0.20137	0.637638	11.1346	11.7424	19.0377	21.2974	24.912	10.9168
CHL79_05910	17.372	0.705576	0.552168	1.27783	0.20131	0.637638	9.82465	19.3405	12.6918	23.0972	28.3613	10.9168
CHL79_28200	14.1351	0.902359	0.70786	1.27477	0.202391	0.637638	11.1346	8.28877	3.17294	10.4987	8.04849	43.6672
CHL79_18270	5.36986	1.16836	0.912005	1.28109	0.200162	0.637638	5.89479	4.14439	0	12.5984	9.58153	0
CHL79_25035	39.7971	-0.5264	0.413459	-1.27316	0.202961	0.638518	47.1583	40.0624	57.113	41.0949	26.0618	27.292
CHL79_03860	78.7272	0.473448	0.371939	1.27292	0.203048	0.638518	81.2171	72.5267	34.9024	86.6893	82.4012	114.626
CHL79_05575	50.499	0.492434	0.386955	1.27259	0.203165	0.638518	33.4038	53.1863	41.2483	58.1928	67.8372	49.1256
CHL79_22930	7.04864	0.986165	0.77524	1.27208	0.203346	0.638569	5.89479	6.21658	0	9.29885	9.96479	10.9168
CHL79_27715	35.6779	-0.559134	0.439975	-1.27083	0.203789	0.639443	35.3687	49.0419	50.7671	35.3956	32.5772	10.9168
CHL79_26590	14.8045	-0.862494	0.680211	-1.26798	0.204805	0.641678	3.92986	20.0312	34.9024	8.69893	10.3481	10.9168
CHL79_15070	26.0591	0.593378	0.468	1.2679	0.204833	0.641678	17.0294	17.2683	28.5565	29.9963	25.2952	38.2088
CHL79_17730	16.4906	-0.731915	0.58094	-1.25988	0.207713	0.641871	32.7488	10.361	19.0377	11.6986	14.1807	10.9168
leuD	20.9944	-0.622936	0.494016	-1.26096	0.207322	0.641871	19.6493	31.0829	28.5565	18.8977	16.8635	10.9168
CHL79_25945	23.01	-0.622508	0.493045	-1.26258	0.206741	0.641871	26.1991	19.3405	38.0753	19.1976	13.4141	21.8336
CHL79_20765	40.2019	-0.551177	0.435763	-1.26485	0.205924	0.641871	53.0531	58.7121	38.0753	42.8947	37.5596	10.9168
CHL79_26915	40.0571	-0.550921	0.436229	-1.26292	0.206619	0.641871	39.2986	39.3717	57.113	24.297	25.6785	54.584
motA	90.4031	-0.467778	0.37107	-1.26062	0.207447	0.641871	76.6323	145.053	85.6695	73.191	63.6214	98.2512
CHL79_14365	145.8	-0.453395	0.358446	-1.26489	0.20591	0.641871	176.189	109.135	212.587	99.8877	102.331	174.669
CHL79_16580	179.6	-0.41443	0.328943	-1.25988	0.207711	0.641871	172.259	168.538	269.7	138.283	126.859	201.961
CHL79_15310	100.969	0.439922	0.348694	1.26163	0.207082	0.641871	112.001	82.8877	60.2859	105.887	141.04	103.71
CHL79_19865	41.8489	0.562897	0.444968	1.26503	0.205861	0.641871	38.6436	40.7531	25.3836	48.594	75.8857	21.8336
CHL79_23665	29.1327	0.582625	0.461377	1.2628	0.206663	0.641871	19.6493	33.1551	19.0377	40.495	40.6257	21.8336
CHL79_18960	27.3378	0.633193	0.502246	1.26072	0.207408	0.641871	23.5792	24.1756	22.2106	45.2944	43.3085	5.4584
CHL79_06055	19.0356	0.647023	0.512041	1.26362	0.206368	0.641871	13.7545	20.0312	9.51883	23.3971	25.6785	21.8336
CHL79_26630	19.7741	0.665731	0.526061	1.2655	0.205692	0.641871	17.0294	20.7219	9.51883	32.096	28.3613	10.9168
CHL79_04870	11.3517	0.82229	0.651889	1.2614	0.207166	0.641871	3.92986	12.4332	9.51883	15.5981	15.7137	10.9168
CHL79_06240	11.8701	0.822747	0.651736	1.26239	0.206807	0.641871	13.7545	8.9795	0	14.0983	18.0133	16.3752
CHL79_26045	5.88644	1.05804	0.837318	1.26361	0.20637	0.641871	4.58484	2.76292	3.17294	6.59919	7.28196	10.9168
CHL79_17590	8.11473	-0.914297	0.727598	-1.2566	0.2089	0.644391	10.4796	8.9795	15.8647	5.6993	7.66522	0
CHL79_21065	47.4918	-0.538875	0.428958	-1.25624	0.209028	0.644391	58.2929	71.836	28.5565	34.7957	31.4274	60.0424
CHL79_12495	14.2133	0.725488	0.577122	1.25708	0.208726	0.644391	14.4095	8.9795	6.34589	17.9978	15.7137	21.8336
CHL79_14055	7.22664	-1.00966	0.805301	-1.25377	0.209927	0.644587	7.85972	5.52585	12.6918	3.29959	3.06609	10.9168
CHL79_18575	102.2	-0.960879	0.765651	-1.25498	0.209485	0.644587	71.3925	245.9	92.0154	96.5881	85.4672	21.8336
CHL79_10810	11.5717	-0.795199	0.634031	-1.25419	0.209771	0.644587	13.0995	16.5775	15.8647	5.39933	13.0309	5.4584
carB	154.58	0.38145	0.304041	1.2546	0.209624	0.644587	137.545	156.796	104.707	172.479	181.283	174.669
CHL79_19505	21.806	0.630262	0.502875	1.25332	0.21009	0.644587	17.6844	11.7424	25.3836	31.1962	22.9957	21.8336
CHL79_06565	7.12637	0.973272	0.775996	1.25422	0.209761	0.644587	3.27488	8.28877	3.17294	12.5984	9.96479	5.4584
CHL79_13850	18.6471	-0.628296	0.501646	-1.25247	0.210399	0.645023	25.5441	19.3405	22.2106	14.9982	13.4141	16.3752
CHL79_12970	20.2917	-0.633191	0.505762	-1.25195	0.210586	0.645087	28.819	17.2683	25.3836	13.4983	14.9472	21.8336
CHL79_07280	9.01513	-0.914088	0.731996	-1.24876	0.211753	0.648147	7.20475	10.361	22.2106	7.79904	6.51544	0
CHL79_12330	5.2742	-1.08997	0.878905	-1.24014	0.214922	0.650649	6.54977	13.1239	3.17294	4.19948	4.59913	0
CHL79_17075	9.97006	-0.804216	0.645926	-1.24506	0.21311	0.650649	15.0645	13.8146	9.51883	5.99926	9.96479	5.4584
CHL79_14645	10.7425	-0.779911	0.62726	-1.24336	0.213734	0.650649	11.7896	17.2683	12.6918	6.89915	10.3481	5.4584
CHL79_14455	22.5246	-0.603857	0.48601	-1.24248	0.21406	0.650649	19.6493	34.5365	25.3836	16.498	17.2468	21.8336
CHL79_07635	29.8401	-0.536415	0.4324	-1.24055	0.214771	0.650649	36.6787	37.9902	31.7294	21.2974	29.5111	21.8336
CHL79_16565	50.6897	-0.503036	0.405164	-1.24156	0.214399	0.650649	45.1934	49.0419	82.4966	41.3949	31.4274	54.584
CHL79_07810	2291.22	-0.452005	0.364238	-1.24096	0.21462	0.650649	1672.81	2548.8	3709.17	1531.61	1370.16	2914.79
CHL79_03270	84.585	-0.442158	0.35563	-1.24331	0.213754	0.650649	112.656	106.373	79.3236	76.1906	89.2999	43.6672
nhaA	38.3329	0.533464	0.429174	1.243	0.213867	0.650649	39.2986	30.3922	28.5565	55.4932	54.4231	21.8336
CHL79_14105	40.6056	0.534004	0.429286	1.24393	0.213524	0.650649	28.164	43.516	31.7294	47.3942	65.5377	27.292
CHL79_28780	20.9748	0.616875	0.497167	1.24078	0.214687	0.650649	15.7194	13.8146	19.0377	24.597	19.9296	32.7504
CHL79_04330	17.374	0.643383	0.518001	1.24205	0.214218	0.650649	13.7545	15.1961	12.6918	23.997	22.2291	16.3752
CHL79_04090	18.9668	0.706767	0.567919	1.24449	0.213321	0.650649	17.6844	20.7219	6.34589	29.0964	34.4935	5.4584
CHL79_25410	10.7696	0.793418	0.639632	1.24043	0.214817	0.650649	8.5147	11.0517	3.17294	14.0983	16.8635	10.9168
CHL79_26410	47.4011	0.527597	0.42725	1.23487	0.21688	0.656063	44.5384	23.4849	44.4212	44.0946	45.9913	81.876
CHL79_21240	20.5598	-0.594819	0.482212	-1.23352	0.217381	0.656092	27.509	21.4127	25.3836	16.198	16.4802	16.3752
hisH	23.847	-0.581926	0.471471	-1.23428	0.217099	0.656092	33.4038	33.1551	19.0377	23.0972	18.0133	16.3752
CHL79_03235	38.413	-0.523173	0.424145	-1.23348	0.217398	0.656092	57.638	35.918	41.2483	24.597	38.3261	32.7504
CHL79_14405	51.1756	0.466848	0.378818	1.23238	0.217807	0.656214	44.5384	47.6604	31.7294	61.1925	50.9737	70.9592
CHL79_16255	8.84075	0.836014	0.678562	1.23204	0.217935	0.656214	5.89479	6.90731	6.34589	11.0986	11.8811	10.9168
CHL79_09365	5.37038	1.20463	0.977777	1.23201	0.217947	0.656214	2.61991	2.07219	3.17294	2.99963	4.9824	16.3752
CHL79_28020	14.8656	0.800782	0.650849	1.23036	0.218561	0.65755	14.4095	6.21658	6.34589	12.8984	11.1146	38.2088
CHL79_12265	135.59	-0.521358	0.424753	-1.22744	0.219658	0.658293	121.826	103.61	244.317	80.6901	72.0531	191.044
CHL79_03310	58.503	-0.448127	0.364966	-1.22786	0.219499	0.658293	73.3574	77.3619	53.9401	52.1936	55.9561	38.2088
CHL79_04210	45.0517	0.506382	0.412332	1.22809	0.219412	0.658293	33.4038	52.4955	22.2106	48.594	59.0222	54.584
kynA	10.3553	0.848812	0.691207	1.22801	0.219442	0.658293	7.20475	4.14439	9.51883	8.69893	10.7313	21.8336
CHL79_22195	4.821	1.27631	1.03894	1.22847	0.21927	0.658293	1.96493	3.45365	0	3.29959	3.83261	16.3752
hutC	28.3392	-0.554231	0.4522	-1.22563	0.220337	0.65836	29.474	37.2995	34.9024	17.3979	29.1279	21.8336
CHL79_28825	31.0038	-0.553995	0.4516	-1.22674	0.21992	0.65836	36.6787	27.6292	44.4212	27.2966	17.2468	32.7504
accB	71.6204	0.459386	0.374834	1.22557	0.22036	0.65836	72.0475	67.6916	44.4212	101.388	95.0488	49.1256
CHL79_26390	8.59591	0.850852	0.69411	1.22582	0.220268	0.65836	4.58484	7.59804	6.34589	11.3986	10.7313	10.9168
CHL79_15660	26.4326	-0.580538	0.474213	-1.22421	0.220872	0.658871	45.1934	22.7941	28.5565	24.597	21.0794	16.3752
CHL79_21850	30.0857	-0.534916	0.436928	-1.22426	0.220853	0.658871	28.819	41.4439	38.0753	28.4965	21.8459	21.8336
CHL79_08160	24.3617	-0.554945	0.453713	-1.22312	0.221285	0.659089	30.7839	29.0107	28.5565	21.8973	19.5463	16.3752
CHL79_10695	75.6298	-0.45739	0.373868	-1.2234	0.221178	0.659089	72.0475	73.2175	126.918	74.6908	63.2381	43.6672
CHL79_22275	27.0021	-0.618829	0.506887	-1.22084	0.222146	0.661144	39.2986	45.5882	12.6918	17.3979	30.6609	16.3752
rpoC	451.891	-0.358087	0.293528	-1.21994	0.222487	0.661651	662.182	448.284	412.483	388.452	434.235	365.713
CHL79_07860	12.5359	-0.708699	0.581253	-1.21926	0.222746	0.661912	17.0294	13.1239	15.8647	8.69893	9.58153	10.9168
CHL79_21425	47.899	-0.517946	0.425053	-1.21855	0.223017	0.662209	60.9128	36.6087	76.1507	50.6938	30.2776	32.7504
CHL79_28415	7.65129	-0.891575	0.733746	-1.2151	0.224328	0.664573	7.20475	7.59804	15.8647	4.79941	4.9824	5.4584
CHL79_23550	28.398	-0.606284	0.49894	-1.21514	0.224312	0.664573	25.5441	52.4955	19.0377	16.7979	23.7622	32.7504
CHL79_17005	6.56517	1.06444	0.875797	1.2154	0.224214	0.664573	3.27488	9.67023	0	13.7983	12.6476	0
boxA	8.84133	-2.06811	1.71113	-1.20863	0.226807	0.667321	6.54977	37.2995	0	6.89915	2.29957	0
CHL79_00705	4.78788	-1.12801	0.931034	-1.21157	0.225678	0.667321	4.58484	4.83512	12.6918	2.3997	4.21587	0
CHL79_08855	11.3208	-0.779791	0.644335	-1.21023	0.226193	0.667321	14.4095	8.9795	19.0377	9.59882	4.9824	10.9168
CHL79_12890	105.698	-0.412155	0.340685	-1.20978	0.226362	0.667321	108.071	102.228	161.82	95.3882	101.181	65.5008
CHL79_13030	89.23	-0.407771	0.33667	-1.21119	0.225822	0.667321	120.516	102.919	76.1507	76.7905	71.6698	87.3344
CHL79_23500	31.301	0.523986	0.432324	1.21202	0.225504	0.667321	23.5792	31.0829	19.0377	34.7957	35.6433	43.6672
CHL79_05520	23.0245	0.601287	0.497494	1.20863	0.226804	0.667321	24.2341	21.4127	9.51883	34.7957	31.8107	16.3752
rsgA	18.5638	0.658073	0.544263	1.20911	0.226621	0.667321	13.7545	12.4332	12.6918	15.898	18.3965	38.2088
CHL79_16640	11.3973	0.788681	0.651491	1.21058	0.226057	0.667321	5.23981	11.0517	6.34589	10.4987	13.4141	21.8336
CHL79_08750	413.815	-0.438255	0.362746	-1.20816	0.226986	0.667342	434.25	440.686	536.228	279.566	208.111	584.049
CHL79_28930	32.176	-0.534559	0.442864	-1.20705	0.227412	0.667454	32.0939	31.0829	47.5942	20.6974	23.3789	38.2088
CHL79_21785	74.3961	-0.442299	0.367211	-1.20448	0.228403	0.667454	89.0769	62.1658	111.053	74.6908	54.8064	54.584
CHL79_17545	167.877	0.369691	0.306267	1.20708	0.2274	0.667454	146.06	169.92	126.918	211.174	205.811	147.377
CHL79_26760	199.093	0.382539	0.317363	1.20537	0.228062	0.667454	184.048	196.858	142.782	244.77	273.265	152.835
CHL79_06125	18.8398	0.618005	0.512872	1.20499	0.228208	0.667454	14.4095	17.959	9.51883	20.0975	23.7622	27.292
CHL79_12900	8.23517	0.847557	0.703506	1.20476	0.228295	0.667454	6.54977	4.83512	6.34589	10.7987	9.96479	10.9168
CHL79_15060	9.37182	0.868127	0.7206	1.20473	0.228308	0.667454	9.82465	8.28877	3.17294	17.6978	17.2468	0
CHL79_19855	6.68371	0.959958	0.79596	1.20604	0.227803	0.667454	7.20475	5.52585	0	10.7987	11.1146	5.4584
CHL79_21665	40.0525	-0.475132	0.394779	-1.20354	0.228768	0.668017	47.8133	39.3717	53.9401	35.3956	31.0442	32.7504
CHL79_03150	10.8848	-0.79579	0.662113	-1.2019	0.229404	0.669369	15.7194	19.3405	9.51883	12.2985	8.43175	0
rpoE	131.616	0.381734	0.31872	1.19771	0.23103	0.673606	90.3868	111.208	145.955	157.181	137.591	147.377
CHL79_07540	4.77054	-1.17313	0.982025	-1.1946	0.232243	0.675262	3.92986	2.76292	15.8647	2.99963	3.06609	0
CHL79_10485	9.10459	-0.863579	0.722671	-1.19498	0.232094	0.675262	17.6844	5.52585	9.51883	5.99926	4.9824	10.9168
higA	20.5317	-0.58562	0.489795	-1.19564	0.231836	0.675262	23.5792	22.1034	31.7294	17.9978	16.8635	10.9168
CHL79_02070	31.8132	0.596427	0.499325	1.19447	0.232296	0.675262	20.9593	44.2068	9.51883	38.6952	50.2072	27.292
CHL79_28030	50.5533	-0.483029	0.404804	-1.19324	0.232775	0.675752	50.4332	44.2068	88.8424	47.9941	39.0926	32.7504
CHL79_17555	31.5958	0.512011	0.429256	1.19279	0.232953	0.675752	22.2692	32.4644	22.2106	38.3953	36.0266	38.2088
CHL79_05255	8.64389	0.900007	0.754598	1.1927	0.232988	0.675752	6.54977	2.07219	9.51883	9.29885	8.04849	16.3752
CHL79_26680	16.1727	-0.654661	0.549572	-1.19122	0.233567	0.676591	15.0645	25.557	22.2106	13.7983	14.9472	5.4584
CHL79_21190	233.295	0.35149	0.295299	1.19029	0.233934	0.676591	203.043	205.147	215.76	280.465	304.309	191.044
sdhD	25.2704	0.558228	0.469204	1.18973	0.234151	0.676591	20.3043	24.8663	19.0377	35.3956	35.6433	16.3752
CHL79_26270	7.4929	0.908879	0.763202	1.19088	0.233702	0.676591	7.20475	7.59804	0	13.1984	11.4978	5.4584
CHL79_20365	5.76712	1.04782	0.880654	1.18982	0.234117	0.676591	5.23981	6.21658	0	10.4987	12.6476	0
CHL79_19775	15.7391	0.647326	0.544399	1.18907	0.234414	0.676845	11.7896	11.7424	12.6918	15.2981	21.0794	21.8336
CHL79_14505	37.1118	0.516204	0.434342	1.18847	0.234648	0.677016	41.2635	26.2478	19.0377	45.8943	35.6433	54.584
CHL79_09855	10.329	-0.821939	0.6922	-1.18743	0.235058	0.677694	23.5792	12.4332	3.17294	6.59919	10.7313	5.4584
livG	18.2097	-0.624396	0.526793	-1.18528	0.235907	0.679638	18.3394	24.1756	28.5565	17.3979	15.3304	5.4584
CHL79_08255	11.9238	0.746596	0.630225	1.18465	0.236156	0.679848	5.89479	10.361	12.6918	19.7976	11.8811	10.9168
CHL79_16625	5.6409	-1.00484	0.84904	-1.1835	0.236612	0.68015	10.4796	10.361	3.17294	5.99926	3.83261	0
CHL79_22345	5.40032	1.07332	0.906653	1.18383	0.236482	0.68015	1.96493	7.59804	0	7.79904	9.58153	5.4584
CHL79_23575	15.0099	-0.692693	0.585964	-1.18214	0.237149	0.681187	11.1346	15.1961	28.5565	9.59882	9.19827	16.3752
hda	48.7759	0.47327	0.400619	1.18135	0.237464	0.681587	51.7432	46.279	22.2106	56.993	66.3042	49.1256
CHL79_11015	57.0183	0.429875	0.364458	1.17949	0.238203	0.682875	57.638	49.0419	38.0753	71.3912	65.9209	60.0424
CHL79_16530	27.5585	0.554986	0.470724	1.179	0.238396	0.682875	30.1289	24.1756	12.6918	33.5959	42.9253	21.8336
CHL79_18745	19.4399	0.601518	0.510486	1.17832	0.238668	0.682875	20.3043	13.8146	9.51883	23.0972	22.6124	27.292
CHL79_01995	10.9462	0.749878	0.636526	1.17808	0.238765	0.682875	9.82465	9.67023	6.34589	15.5981	18.7798	5.4584
CHL79_05260	7.77396	0.907534	0.770688	1.17756	0.238971	0.682875	7.20475	2.76292	6.34589	5.99926	13.4141	10.9168
CHL79_08790	5.73893	1.0419	0.884504	1.17795	0.238818	0.682875	5.89479	5.52585	0	9.59882	13.4141	0
CHL79_29020	6.03854	1.04649	0.889266	1.1768	0.239274	0.683237	8.5147	3.45365	0	11.9985	12.2644	0
CHL79_05215	7.30641	-0.938745	0.799456	-1.17423	0.240303	0.684157	5.89479	18.6497	6.34589	7.19911	5.74892	0
uvrA	128.123	0.368177	0.313305	1.17514	0.239938	0.684157	127.066	113.971	95.1883	139.483	167.485	125.543
CHL79_24330	14.4284	0.725385	0.61755	1.17462	0.240147	0.684157	6.54977	20.0312	6.34589	22.7972	19.9296	10.9168
CHL79_24065	6.37348	1.01036	0.860196	1.17457	0.240166	0.684157	5.23981	4.14439	0	7.49908	4.9824	16.3752
CHL79_01770	44.1496	-0.44898	0.382693	-1.17321	0.24071	0.684658	45.1934	56.6399	50.7671	39.5951	34.4935	38.2088
CHL79_17000	15.2162	0.742063	0.632669	1.17291	0.240833	0.684658	6.54977	8.9795	25.3836	20.3975	24.5287	5.4584
CHL79_09670	5.74376	-0.96974	0.828186	-1.17092	0.241631	0.686424	9.16968	8.9795	3.17294	2.69967	4.9824	5.4584
CHL79_23315	10.707	-0.807826	0.69052	-1.16988	0.242049	0.687107	18.9943	4.83512	15.8647	7.49908	6.13218	10.9168
CHL79_07435	11.1309	-0.728149	0.623686	-1.16749	0.243011	0.688512	13.7545	11.0517	15.8647	5.99926	9.19827	10.9168
ugpC	23.6825	-0.608858	0.521582	-1.16733	0.243077	0.688512	35.3687	29.0107	28.5565	23.0972	26.0618	0
CHL79_13505	348.067	-0.491535	0.420891	-1.16784	0.24287	0.688512	206.318	305.303	704.394	232.771	213.86	425.755
CHL79_12000	155.463	0.379834	0.326005	1.16512	0.243971	0.68953	151.955	125.713	136.437	206.375	203.128	109.168
cls	22.75	0.555261	0.476327	1.16572	0.24373	0.68953	22.2692	20.0312	12.6918	29.3964	30.2776	21.8336
CHL79_22925	14.9767	0.650976	0.558534	1.16551	0.243813	0.68953	15.7194	11.7424	6.34589	18.5977	21.0794	16.3752
CHL79_11880	19.975	0.607495	0.521849	1.16412	0.244375	0.690168	19.6493	20.7219	6.34589	26.0968	30.6609	16.3752
CHL79_24800	12.0178	0.712777	0.612635	1.16346	0.244642	0.690418	9.82465	10.361	9.51883	17.3979	19.5463	5.4584
CHL79_14310	13.406	0.686376	0.590201	1.16295	0.244849	0.690499	9.16968	7.59804	15.8647	13.7983	17.63	16.3752
CHL79_03770	133.198	0.356166	0.306635	1.16153	0.245426	0.691581	130.34	102.228	117.399	136.183	160.203	152.835
CHL79_27485	5.0538	1.05522	0.908792	1.16113	0.24559	0.691581	5.23981	2.76292	3.17294	11.0986	8.04849	0
CHL79_09595	8.51366	-0.823724	0.711065	-1.15844	0.246685	0.693833	17.6844	11.0517	3.17294	7.19911	6.51544	5.4584
CHL79_19850	16.8089	0.631097	0.545061	1.15785	0.246927	0.693833	17.6844	14.5053	6.34589	19.4976	26.445	16.3752
CHL79_09655	5.20403	1.02452	0.884695	1.15805	0.246844	0.693833	5.23981	2.07219	3.17294	5.6993	9.58153	5.4584
CHL79_04130	13.5513	0.670635	0.57967	1.15693	0.247303	0.694384	9.16968	12.4332	9.51883	13.4983	20.3128	16.3752
CHL79_06545	52.1374	-0.430052	0.37209	-1.15577	0.247773	0.694698	56.983	63.5472	63.4589	43.1947	52.89	32.7504
CHL79_26300	128.087	0.367813	0.318123	1.1562	0.247601	0.694698	118.551	132.62	82.4966	152.081	151.771	131.002
CHL79_13450	73.9305	-0.394167	0.341193	-1.15526	0.247984	0.694786	87.7669	93.9394	69.8048	71.0912	60.9385	60.0424
CHL79_15195	128.398	0.358294	0.310282	1.15474	0.248198	0.694883	99.5565	103.61	139.61	143.982	147.172	136.46
bluB	9.56227	-0.798226	0.694708	-1.14901	0.250552	0.69511	8.5147	13.1239	19.0377	7.49908	9.19827	0
CHL79_14600	13.6614	-0.693208	0.603072	-1.14946	0.250366	0.69511	23.5792	13.8146	9.51883	11.3986	7.28196	16.3752
CHL79_16145	19.1085	-0.571994	0.498	-1.14858	0.250728	0.69511	24.2341	24.1756	19.0377	13.1984	17.63	16.3752
CHL79_24405	22.2078	-0.545062	0.473128	-1.15204	0.249304	0.69511	22.9242	29.0107	25.3836	17.9978	16.097	21.8336
CHL79_18620	81.8648	-0.44076	0.382828	-1.15132	0.249599	0.69511	81.8721	87.7228	101.534	46.7942	58.639	114.626
CHL79_08595	118.052	-0.435685	0.379282	-1.14871	0.250676	0.69511	132.305	137.455	120.572	77.3905	65.9209	174.669
ctaD	112.15	-0.393571	0.342483	-1.14917	0.250487	0.69511	138.2	93.9394	142.782	81.8899	85.084	131.002
CHL79_07985	251.297	-0.379121	0.329994	-1.14887	0.250609	0.69511	287.535	207.219	349.024	197.076	166.719	300.212
CHL79_01170	182.918	0.343767	0.298789	1.15053	0.249924	0.69511	166.364	129.857	190.377	211.474	192.014	207.419
CHL79_03775	181.605	0.348163	0.302867	1.14956	0.250326	0.69511	176.844	155.414	149.128	248.369	179.749	180.127
CHL79_02025	55.1614	0.417036	0.362667	1.14991	0.250179	0.69511	53.7081	44.8975	41.2483	59.6926	65.9209	65.5008
CHL79_04815	37.8629	0.49873	0.433507	1.15046	0.249957	0.69511	31.4389	31.0829	25.3836	29.6963	44.075	65.5008
CHL79_15480	30.0698	0.551584	0.480295	1.14843	0.250792	0.69511	31.4389	31.7736	9.51883	48.294	37.5596	21.8336
CHL79_15295	13.4541	0.683535	0.592683	1.15329	0.248792	0.69511	15.0645	9.67023	6.34589	16.498	22.2291	10.9168
CHL79_07880	17.438	-0.614474	0.535615	-1.14723	0.251286	0.695483	21.6142	24.1756	12.6918	13.1984	11.1146	21.8336
moaA	73.1004	0.399106	0.347844	1.14737	0.251229	0.695483	71.3925	53.1863	66.6318	95.0883	75.8857	76.4176
CHL79_18915	39.8815	-0.463502	0.404783	-1.14506	0.252183	0.696968	39.2986	39.3717	60.2859	32.9959	29.1279	38.2088
CHL79_24875	101.423	-0.396713	0.346328	-1.14549	0.252008	0.696968	85.802	108.445	149.128	82.7898	73.2029	109.168
CHL79_25375	29.9382	0.514092	0.449414	1.14392	0.252658	0.697784	19.6493	34.5365	19.0377	38.3953	35.26	32.7504
CHL79_27860	86.8711	-0.384989	0.336715	-1.14337	0.252887	0.697917	115.931	99.4653	82.4966	85.4895	77.802	60.0424
CHL79_28725	20.0945	0.612487	0.535951	1.1428	0.25312	0.698064	15.0645	25.557	6.34589	25.7968	31.4274	16.3752
CHL79_02210	10.4341	-0.753556	0.661649	-1.13891	0.254742	0.698567	16.3744	11.0517	15.8647	10.4987	8.81501	0
CHL79_28450	18.2681	-0.596204	0.522776	-1.14046	0.254096	0.698567	17.6844	25.557	19.0377	11.6986	13.7974	21.8336
CHL79_14080	23.6119	-0.544533	0.476913	-1.14179	0.253542	0.698567	36.0237	20.7219	28.5565	21.5973	18.3965	16.3752
CHL79_07875	27.9277	-0.542462	0.475377	-1.14112	0.253821	0.698567	36.0237	47.6604	15.8647	25.1969	26.445	16.3752
CHL79_01220	1210.39	-0.399174	0.350613	-1.1385	0.25491	0.698567	997.53	1053.36	2081.45	1239.15	706.35	1184.47
dksA	98.8694	0.381633	0.335073	1.13895	0.254722	0.698567	74.6674	103.61	72.9777	107.387	98.1149	136.46
CHL79_13725	123.755	0.384514	0.337876	1.13803	0.255107	0.698567	101.521	140.218	82.4966	152.081	162.503	103.71
CHL79_21620	66.9863	0.390892	0.343388	1.13834	0.254979	0.698567	55.0181	62.8565	53.9401	73.4909	74.7359	81.876
CHL79_17035	25.6441	0.596013	0.523064	1.13946	0.25451	0.698567	24.8891	26.9385	12.6918	40.195	43.6918	5.4584
CHL79_17840	14.8255	0.70398	0.617218	1.14057	0.254049	0.698567	20.3043	6.21658	6.34589	23.997	15.7137	16.3752
CHL79_15010	6.78409	0.867462	0.763294	1.13647	0.255759	0.699859	4.58484	4.83512	6.34589	9.89878	9.58153	5.4584
CHL79_01340	38.4925	-0.471962	0.415675	-1.13541	0.256204	0.700085	56.983	48.3512	28.5565	37.1954	32.5772	27.292
CHL79_14540	37.098	0.499442	0.439744	1.13576	0.256058	0.700085	37.3337	25.557	31.7294	33.8958	61.3218	32.7504
CHL79_03245	93.4024	-0.401353	0.353638	-1.13492	0.256407	0.7001	127.066	83.5784	101.534	60.5925	83.9342	103.71
CHL79_26315	35.9795	0.482695	0.425457	1.13453	0.256571	0.7001	28.164	29.0107	38.0753	39.2952	54.0398	27.292
scpB	104.611	0.377703	0.33308	1.13397	0.256808	0.700253	70.0825	88.4136	120.572	119.085	120.344	109.168
CHL79_01745	24.4124	0.584372	0.516576	1.13124	0.257953	0.701894	16.3744	33.1551	6.34589	31.4961	31.8107	27.292
CHL79_06115	10.0815	0.786944	0.695155	1.13204	0.257618	0.701894	11.1346	3.45365	6.34589	8.99889	14.1807	16.3752
CHL79_21745	14.6475	0.802866	0.709705	1.13127	0.257943	0.701894	9.16968	5.52585	12.6918	8.39896	8.43175	43.6672
CHL79_22080	7.92739	-0.821403	0.728936	-1.12685	0.259805	0.70224	9.82465	8.28877	9.51883	4.79941	4.21587	10.9168
CHL79_20555	12.7198	-0.656551	0.580979	-1.13008	0.258444	0.70224	18.9943	16.5775	12.6918	11.0986	11.4978	5.4584
CHL79_03870	27.1793	-0.579276	0.512844	-1.12954	0.258672	0.70224	24.8891	20.7219	47.5942	17.0979	14.5639	38.2088
CHL79_16920	23.2887	-0.535111	0.474627	-1.12743	0.259559	0.70224	32.7488	24.8663	28.5565	23.0972	19.5463	10.9168
CHL79_17295	34.3568	-0.514689	0.456479	-1.12752	0.259523	0.70224	30.1289	39.3717	44.4212	20.0975	22.9957	49.1256
CHL79_12145	43.972	-0.489576	0.433726	-1.12877	0.258995	0.70224	55.673	33.8458	57.113	28.7964	28.3613	60.0424
CHL79_25390	20.9133	0.595051	0.528111	1.12675	0.259847	0.70224	17.6844	20.0312	6.34589	18.2977	24.912	38.2088
CHL79_12590	13.2514	0.663619	0.587051	1.13043	0.258296	0.70224	7.20475	13.8146	9.51883	16.498	16.097	16.3752
CHL79_24660	9.19153	0.820256	0.727203	1.12796	0.259336	0.70224	2.61991	6.90731	12.6918	13.1984	8.81501	10.9168
CHL79_12850	4.98158	1.0236	0.908541	1.12664	0.259894	0.70224	5.23981	2.76292	3.17294	9.89878	8.81501	0
cobA	10.6458	-0.769294	0.684692	-1.12356	0.261199	0.703519	13.7545	22.7941	6.34589	11.3986	9.58153	0
CHL79_09085	12.2555	-0.731467	0.650917	-1.12375	0.26112	0.703519	20.3043	22.1034	6.34589	12.8984	11.8811	0
CHL79_08900	26.3483	-0.551574	0.491078	-1.12319	0.261357	0.703519	41.9185	26.9385	19.0377	22.4972	14.9472	32.7504
CHL79_10045	454.349	-0.306628	0.272787	-1.12406	0.260988	0.703519	573.105	516.667	412.483	384.253	419.288	420.297
CHL79_02960	55.4929	0.423735	0.37734	1.12295	0.261458	0.703519	58.2929	45.5882	41.2483	70.1913	73.9694	43.6672
CHL79_12595	9.85756	0.793042	0.70527	1.12445	0.260821	0.703519	5.89479	9.67023	9.51883	19.4976	14.5639	0
CHL79_10735	260.274	-0.349968	0.311787	-1.12246	0.261667	0.703593	257.406	259.715	371.234	233.971	275.565	163.752
CHL79_07845	11.1182	-0.782824	0.700858	-1.11695	0.264015	0.703802	4.58484	23.4849	12.6918	6.59919	8.43175	10.9168
CHL79_23255	8.53492	-0.763716	0.681426	-1.12076	0.26239	0.703802	9.16968	13.8146	9.51883	7.49908	5.74892	5.4584
CHL79_05230	19.5003	-0.616631	0.551857	-1.11738	0.263833	0.703802	27.509	26.9385	22.2106	16.198	24.1455	0
CHL79_00720	25.0925	-0.501728	0.448667	-1.11826	0.263454	0.703802	28.819	27.6292	31.7294	20.9974	19.5463	21.8336
CHL79_28350	89.2511	-0.472669	0.422597	-1.11849	0.263359	0.703802	79.2522	75.9804	145.955	48.894	54.4231	131.002
CHL79_24165	34.4875	-0.458765	0.410752	-1.11689	0.264041	0.703802	36.6787	42.1346	44.4212	31.1962	30.6609	21.8336
CHL79_05535	41.1181	-0.455459	0.407806	-1.11685	0.264057	0.703802	38.6436	43.516	63.4589	39.5951	28.7446	32.7504
CHL79_21430	76.0802	-0.413011	0.36875	-1.12003	0.262702	0.703802	83.1821	103.61	82.4966	73.191	81.2514	32.7504
accC	138.2	0.360434	0.322757	1.11674	0.264107	0.703802	144.095	128.476	92.0154	167.079	177.45	120.085
CHL79_12415	73.5302	0.423026	0.377856	1.11954	0.262909	0.703802	55.673	60.7843	63.4589	67.7916	62.4716	131.002
CHL79_22695	17.996	0.576237	0.515969	1.11681	0.264077	0.703802	15.7194	16.5775	9.51883	19.7976	24.5287	21.8336
CHL79_19710	17.2062	0.621634	0.554375	1.12132	0.26215	0.703802	12.4446	16.5775	15.8647	27.5966	25.2952	5.4584
CHL79_26805	15.2034	0.649257	0.578953	1.12143	0.262103	0.703802	11.7896	16.5775	9.51883	22.1973	25.6785	5.4584
CHL79_20665	16.4589	-0.635464	0.57035	-1.11416	0.265208	0.705764	26.1991	12.4332	25.3836	17.3979	11.8811	5.4584
CHL79_28070	37.4859	0.514242	0.461404	1.11452	0.265058	0.705764	36.0237	25.557	22.2106	30.5962	34.1102	76.4176
CHL79_26400	35.607	0.454427	0.408249	1.11311	0.26566	0.706479	27.509	29.7014	34.9024	44.9945	38.3261	38.2088
CHL79_18120	8.85328	-0.74684	0.672383	-1.11074	0.266682	0.707052	13.0995	8.28877	12.6918	6.29922	7.28196	5.4584
CHL79_28345	72.1348	0.381162	0.342838	1.11178	0.266232	0.707052	59.6029	73.9082	53.9401	83.0898	85.8505	76.4176
sdhC	46.1075	0.434721	0.391268	1.11106	0.266544	0.707052	38.6436	41.4439	31.7294	49.7939	44.075	70.9592
CHL79_14120	25.3353	0.532134	0.479189	1.11049	0.266788	0.707052	23.5792	17.959	15.8647	22.1973	28.7446	43.6672
CHL79_21100	4.84175	1.01785	0.91655	1.11053	0.266772	0.707052	5.23981	1.38146	3.17294	6.89915	6.8987	5.4584
CHL79_10325	15.7613	-0.598702	0.539419	-1.1099	0.267041	0.707238	20.3043	20.7219	19.0377	14.0983	14.9472	5.4584
CHL79_21855	45.1206	-0.448054	0.404968	-1.10639	0.268556	0.709311	39.2986	45.5882	69.8048	35.0957	31.8107	49.1256
CHL79_15125	96.5011	-0.389704	0.352125	-1.10672	0.268416	0.709311	87.7669	111.208	139.61	102.287	83.5509	54.584
CHL79_18180	81.6983	0.377769	0.341083	1.10756	0.268053	0.709311	61.5678	62.1658	92.0154	91.4887	84.7007	98.2512
CHL79_05185	46.3014	0.440491	0.398108	1.10646	0.268526	0.709311	48.4683	37.9902	34.9024	59.6926	64.0046	32.7504
CHL79_24515	6.69349	-0.868502	0.787532	-1.10281	0.270108	0.711092	9.82465	11.7424	6.34589	4.19948	8.04849	0
murB	40.8714	0.436157	0.395145	1.10379	0.269684	0.711092	28.819	40.0624	34.9024	47.0942	45.2248	49.1256
CHL79_15755	21.1035	0.578359	0.524484	1.10272	0.270149	0.711092	13.0995	24.8663	15.8647	33.8958	27.9781	10.9168
CHL79_05540	22.337	0.693688	0.62899	1.10286	0.270088	0.711092	9.82465	11.7424	25.3836	11.6986	15.3304	60.0424
CHL79_05250	10.7631	0.735927	0.666837	1.10361	0.269763	0.711092	13.7545	7.59804	3.17294	16.198	18.3965	5.4584
CHL79_08710	7.65142	-0.778809	0.706712	-1.10202	0.270454	0.711411	8.5147	11.0517	9.51883	5.99926	5.36566	5.4584
CHL79_06610	6.27203	0.930923	0.845891	1.10052	0.271104	0.712638	4.58484	6.21658	0	4.79941	11.1146	10.9168
CHL79_25575	28.1229	-0.517893	0.471164	-1.09918	0.27169	0.713209	39.2986	30.3922	22.2106	20.9974	17.63	38.2088
cphA	193.413	-0.337016	0.306494	-1.09959	0.271512	0.713209	257.406	222.415	171.339	189.277	183.582	136.46
CHL79_08840	19.4256	0.549502	0.500391	1.09815	0.272141	0.713585	15.7194	15.1961	19.0377	23.3971	26.8283	16.3752
CHL79_06135	17.3281	0.68329	0.6223	1.09801	0.272202	0.713585	11.7896	25.557	3.17294	25.7968	32.1939	5.4584
CHL79_09420	11.2265	-0.760593	0.693029	-1.09749	0.272427	0.713693	9.16968	8.28877	22.2106	4.79941	6.51544	16.3752
CHL79_19600	7.21486	-0.844212	0.77059	-1.09554	0.27328	0.71496	10.4796	7.59804	6.34589	4.49945	3.44935	10.9168
mmsA	203.259	0.377825	0.344766	1.09589	0.273127	0.71496	196.493	186.497	155.474	236.671	318.873	125.543
CHL79_22955	6.14668	-0.8695	0.79449	-1.09441	0.273774	0.715768	11.1346	5.52585	6.34589	4.19948	4.21587	5.4584
CHL79_19575	7.20439	-0.853471	0.780497	-1.0935	0.274176	0.716197	5.23981	7.59804	15.8647	5.99926	3.06609	5.4584
ribB	78.1667	0.375392	0.343389	1.0932	0.274308	0.716197	80.5622	60.0936	66.6318	91.4887	99.2646	70.9592
CHL79_05830	14.2966	0.698799	0.640118	1.09167	0.274977	0.717124	8.5147	11.0517	19.0377	19.1976	27.9781	0
CHL79_19915	7.52618	0.858349	0.786479	1.09138	0.275105	0.717124	4.58484	9.67023	3.17294	14.6982	13.0309	0
CHL79_22240	6.30304	0.946148	0.867132	1.09112	0.275219	0.717124	2.61991	4.83512	3.17294	6.59919	4.21587	16.3752
CHL79_12535	5.49421	-0.895479	0.822413	-1.08884	0.276223	0.718896	7.20475	6.90731	6.34589	3.59956	3.44935	5.4584
CHL79_03850	39.094	0.46871	0.430508	1.08874	0.27627	0.718896	40.6086	28.32	34.9024	49.4939	59.4055	21.8336
CHL79_18810	6.5592	-0.834812	0.768621	-1.08612	0.277427	0.720559	6.54977	8.9795	9.51883	5.39933	3.44935	5.4584
CHL79_13680	7.46658	-0.783419	0.723881	-1.08225	0.279142	0.720559	7.20475	8.9795	12.6918	5.09937	5.36566	5.4584
CHL79_08055	8.03112	-0.753159	0.694181	-1.08496	0.277939	0.720559	11.1346	12.4332	6.34589	6.29922	6.51544	5.4584
CHL79_07245	10.9573	-0.688603	0.635778	-1.08309	0.278769	0.720559	8.5147	17.959	15.8647	9.89878	8.04849	5.4584
CHL79_00925	12.4579	-0.631772	0.583568	-1.0826	0.278985	0.720559	14.4095	17.2683	15.8647	11.3986	10.3481	5.4584
CHL79_21765	19.1807	-0.54637	0.50384	-1.08441	0.278182	0.720559	18.9943	21.4127	28.5565	17.0979	12.6476	16.3752
CHL79_14580	53.392	-0.462523	0.425917	-1.08595	0.277503	0.720559	94.9716	49.7326	44.4212	59.0927	44.8416	27.292
CHL79_18185	570.393	-0.34344	0.317181	-1.08279	0.278904	0.720559	394.296	711.453	815.447	521.036	521.618	458.506
CHL79_10845	90.907	0.353792	0.325939	1.08545	0.277721	0.720559	90.3868	74.5989	72.9777	109.487	94.2823	103.71
CHL79_07115	295.898	0.356511	0.329351	1.08246	0.279046	0.720559	175.534	232.086	380.753	360.556	320.79	305.67
tatB	41.312	0.435906	0.401521	1.08564	0.277639	0.720559	34.7138	40.0624	25.3836	45.8943	41.7755	60.0424
CHL79_15745	6.0138	0.907005	0.83651	1.08427	0.278244	0.720559	5.89479	4.83512	3.17294	12.5984	9.58153	0
CHL79_10405	7.84699	0.793005	0.733637	1.08092	0.279732	0.721119	5.23981	4.83512	9.51883	8.99889	13.0309	5.4584
CHL79_20235	5.95624	0.902772	0.835027	1.08113	0.27964	0.721119	3.27488	4.14439	6.34589	5.39933	11.1146	5.4584
atpD	159.104	-0.314519	0.291159	-1.08023	0.280039	0.721431	180.119	174.755	171.339	144.882	130.692	152.835
cobJ	6.41661	0.907778	0.841194	1.07915	0.280519	0.722187	3.27488	8.28877	3.17294	13.7983	9.96479	0
CHL79_09380	4.84195	-1.10217	1.02406	-1.07628	0.281802	0.722766	5.89479	0.690731	12.6918	2.3997	1.91631	5.4584
CHL79_16310	6.49553	-0.851081	0.790863	-1.07614	0.281864	0.722766	11.7896	6.21658	9.51883	5.6993	5.74892	0
CHL79_09005	20.4844	0.570676	0.529881	1.07699	0.281485	0.722766	13.0995	26.9385	9.51883	26.6967	30.2776	16.3752
ilvA	20.7672	0.631053	0.585648	1.07753	0.281244	0.722766	20.9593	25.557	3.17294	34.1958	35.26	5.4584
CHL79_06165	8.30183	0.778583	0.723437	1.07623	0.281825	0.722766	9.82465	5.52585	3.17294	10.4987	15.3304	5.4584
CHL79_27635	6.94037	0.846838	0.786369	1.0769	0.281526	0.722766	7.85972	4.83512	0	9.59882	8.43175	10.9168
CHL79_18580	27.9302	-0.515157	0.479781	-1.07373	0.282942	0.725051	37.3337	35.918	31.7294	32.9959	24.1455	5.4584
cysT	23.3987	-0.591715	0.551606	-1.07271	0.2834	0.725399	29.474	40.0624	9.51883	23.6971	10.3481	27.292
CHL79_04195	555.36	0.356977	0.332816	1.0726	0.283453	0.725399	353.687	678.988	434.693	683.916	749.659	431.214
CHL79_04190	18.6871	0.659703	0.615419	1.07196	0.283739	0.725652	9.82465	24.8663	12.6918	29.0964	35.6433	0
CHL79_08195	23.0911	-0.614101	0.573258	-1.07125	0.284058	0.725989	26.1991	27.6292	19.0377	13.1984	8.81501	43.6672
CHL79_07425	24.2303	-0.516568	0.483622	-1.06812	0.285465	0.729103	37.9887	21.4127	22.2106	17.6978	18.7798	27.292
CHL79_19075	7.12789	-0.782026	0.733046	-1.06682	0.286054	0.730126	9.16968	8.28877	9.51883	4.19948	6.13218	5.4584
CHL79_11860	7.94255	-0.776856	0.728865	-1.06584	0.286494	0.730287	9.82465	5.52585	15.8647	5.99926	4.9824	5.4584
CHL79_06215	5.02712	0.929667	0.872088	1.06602	0.286413	0.730287	3.92986	3.45365	3.17294	8.39896	5.74892	5.4584
CHL79_03305	111.087	-0.340856	0.319949	-1.06535	0.28672	0.730381	136.89	137.455	95.1883	94.4884	104.247	98.2512
CHL79_18475	55.1027	0.412358	0.387224	1.06491	0.286916	0.730401	65.4977	40.7531	34.9024	70.4913	64.3879	54.584
alr	31.2815	-0.451323	0.424013	-1.06441	0.287144	0.730502	40.6086	34.5365	34.9024	30.8962	24.912	21.8336
CHL79_28735	9.48209	-0.72602	0.683145	-1.06276	0.28789	0.730875	15.7194	13.1239	9.51883	7.79904	10.7313	0
CHL79_23025	35.9105	-0.604168	0.569288	-1.06127	0.288567	0.730875	55.0181	29.0107	31.7294	13.7983	14.9472	70.9592
CHL79_18895	89.1306	-0.383222	0.361054	-1.0614	0.288509	0.730875	96.2816	87.7228	107.88	61.4924	61.3218	120.085
CHL79_09010	30.5882	0.475952	0.448012	1.06236	0.288071	0.730875	30.7839	29.7014	15.8647	33.8958	45.9913	27.292
CHL79_02260	26.5383	0.477484	0.44996	1.06117	0.288613	0.730875	23.5792	17.959	25.3836	31.1962	28.3613	32.7504
CHL79_10640	22.2931	0.50644	0.477126	1.06144	0.28849	0.730875	19.6493	17.2683	15.8647	23.6971	24.5287	32.7504
CHL79_14535	7.06736	0.853513	0.804193	1.06133	0.28854	0.730875	3.27488	6.21658	3.17294	5.6993	7.66522	16.3752
CHL79_02565	9.88529	-0.722517	0.682488	-1.05865	0.289759	0.731518	9.16968	13.1239	19.0377	8.39896	9.58153	0
CHL79_14225	14.9039	-0.646255	0.610513	-1.05854	0.289807	0.731518	10.4796	15.1961	25.3836	8.099	8.43175	21.8336
CHL79_13960	14.1329	-0.610311	0.577239	-1.05729	0.290378	0.731518	15.0645	12.4332	22.2106	9.89878	8.81501	16.3752
narI	20.8426	-0.573767	0.542413	-1.05781	0.290144	0.731518	24.8891	40.7531	9.51883	22.4972	16.4802	10.9168
sdhB	50.0134	-0.406227	0.384183	-1.05738	0.290338	0.731518	68.7726	42.1346	60.2859	42.2948	42.9253	43.6672
gspG	57.8439	-0.393558	0.371381	-1.05971	0.289275	0.731518	64.1877	51.8048	85.6695	54.5933	47.1411	43.6672
CHL79_07350	371.277	-0.295422	0.279271	-1.05783	0.290132	0.731518	468.308	385.428	364.889	329.059	292.428	387.547
CHL79_07020	14.5441	0.590371	0.558377	1.0573	0.290375	0.731518	13.0995	9.67023	12.6918	20.0975	15.3304	16.3752
CHL79_13865	50.9702	0.44143	0.417705	1.0568	0.290604	0.731612	53.7081	29.0107	53.9401	63.5922	72.8196	32.7504
CHL79_07155	7.08174	-0.834904	0.790478	-1.0562	0.290877	0.731822	6.54977	16.5775	3.17294	6.89915	3.83261	5.4584
CHL79_03155	7.05193	-0.856826	0.814199	-1.05236	0.292636	0.733574	6.54977	5.52585	19.0377	6.59919	4.59913	0
CHL79_08115	6.02998	-0.841048	0.802071	-1.0486	0.294364	0.733574	8.5147	7.59804	9.51883	4.79941	5.74892	0
CHL79_19245	10.8055	-0.693244	0.660721	-1.04922	0.294075	0.733574	8.5147	22.7941	9.51883	10.4987	8.04849	5.4584
aceF	26.8054	-0.513969	0.488681	-1.05175	0.292915	0.733574	39.2986	37.9902	22.2106	27.8966	27.9781	5.4584
guaD	26.5969	-0.513011	0.489167	-1.04874	0.294296	0.733574	41.2635	26.9385	31.7294	24.297	29.8944	5.4584
CHL79_01880	35.5617	-0.445464	0.423083	-1.0529	0.292386	0.733574	37.9887	35.918	44.4212	23.3971	27.9781	43.6672
CHL79_01900	101.023	0.329821	0.31383	1.05095	0.29328	0.733574	91.6968	82.197	95.1883	111.286	111.146	114.626
CHL79_12600	29.3154	0.462877	0.439313	1.05364	0.292049	0.733574	23.5792	22.1034	31.7294	32.096	39.0926	27.292
CHL79_18350	23.7628	0.486739	0.461939	1.05369	0.292027	0.733574	20.9593	20.7219	19.0377	30.8962	29.1279	21.8336
CHL79_08775	23.1573	0.500098	0.475449	1.05184	0.292872	0.733574	22.2692	19.3405	12.6918	24.297	27.5948	32.7504
CHL79_11090	14.3315	0.604683	0.576947	1.04807	0.294604	0.733574	15.0645	8.28877	12.6918	16.7979	22.2291	10.9168
CHL79_12420	12.9697	0.606031	0.578031	1.04844	0.294436	0.733574	9.16968	11.7424	9.51883	15.2981	15.7137	16.3752
CHL79_19900	10.8934	0.691828	0.659539	1.04896	0.294198	0.733574	4.58484	7.59804	15.8647	12.5984	13.7974	10.9168
CHL79_06645	10.7361	0.743137	0.705929	1.05271	0.292475	0.733574	6.54977	6.90731	15.8647	21.2974	13.7974	0
CHL79_15040	8.58609	0.748921	0.713549	1.04957	0.293915	0.733574	4.58484	8.28877	6.34589	14.0983	7.28196	10.9168
CHL79_01240	5.70561	0.897362	0.854562	1.05008	0.29368	0.733574	3.92986	4.14439	6.34589	8.69893	11.1146	0
CHL79_21735	16.9148	-0.567905	0.542255	-1.0473	0.29496	0.733987	19.6493	23.4849	12.6918	10.7987	13.0309	21.8336
CHL79_11465	6.1052	-0.875798	0.838041	-1.04505	0.295998	0.735718	13.7545	8.28877	3.17294	7.19911	4.21587	0
CHL79_01800	7.98697	-0.7905	0.757508	-1.04355	0.296692	0.735718	9.16968	6.21658	19.0377	6.59919	6.8987	0
CHL79_02715	12.17	-0.65143	0.623707	-1.04445	0.296278	0.735718	14.4095	18.6497	15.8647	12.5984	11.4978	0
CHL79_13560	40.5651	0.423751	0.405623	1.04469	0.296165	0.735718	36.0237	26.2478	41.2483	46.1943	39.0926	54.584
gpmA	40.5906	0.439444	0.42136	1.04292	0.296985	0.735718	37.3337	36.6087	34.9024	50.3938	62.4716	21.8336
CHL79_28850	25.082	0.475568	0.455781	1.04341	0.296757	0.735718	18.9943	23.4849	19.0377	29.3964	26.8283	32.7504
CHL79_22125	6.9861	0.838802	0.804054	1.04322	0.296848	0.735718	7.85972	2.07219	6.34589	12.8984	7.28196	5.4584
CHL79_13795	9.34159	-0.698797	0.67063	-1.042	0.297411	0.73583	7.20475	13.1239	15.8647	7.49908	6.8987	5.4584
CHL79_00850	173.721	0.32222	0.309138	1.04232	0.297264	0.73583	161.124	171.301	120.572	165.58	183.582	240.17
CHL79_02055	13.8007	-0.576099	0.554184	-1.03955	0.298551	0.735863	16.3744	17.2683	15.8647	10.4987	11.8811	10.9168
CHL79_02855	41.7671	-0.466509	0.448507	-1.04014	0.298277	0.735863	51.0882	53.1863	50.7671	46.7942	43.3085	5.4584
CHL79_23865	58.4868	-0.395575	0.380334	-1.04007	0.298306	0.735863	68.7726	62.8565	76.1507	64.492	51.357	27.292
CHL79_04750	83.443	0.389348	0.374547	1.03952	0.298564	0.735863	51.0882	102.228	66.6318	105.887	103.864	70.9592
CHL79_03540	52.7313	0.417499	0.401033	1.04106	0.297848	0.735863	35.3687	61.4751	41.2483	57.5929	77.0355	43.6672
CHL79_10700	20.9271	0.542411	0.521112	1.04087	0.297935	0.735863	23.5792	19.3405	9.51883	32.696	29.5111	10.9168
CHL79_15345	19.1468	-0.514631	0.495311	-1.03901	0.298802	0.735981	19.6493	22.7941	25.3836	16.498	14.1807	16.3752
CHL79_11005	8.82338	-0.691109	0.666972	-1.03619	0.300114	0.736902	11.7896	11.7424	9.51883	5.99926	8.43175	5.4584
CHL79_00855	24.2451	-0.522769	0.504466	-1.03628	0.30007	0.736902	24.8891	24.1756	44.4212	24.297	22.2291	5.4584
CHL79_08725	31.2439	-0.499542	0.482599	-1.03511	0.300619	0.736902	18.9943	33.8458	57.113	20.9974	23.7622	32.7504
CHL79_06465	68.2274	-0.429423	0.415064	-1.0346	0.300858	0.736902	119.206	69.0731	44.4212	46.1943	75.8857	54.584
CHL79_07605	41.4794	-0.426935	0.412058	-1.0361	0.300153	0.736902	41.9185	43.516	50.7671	28.1965	29.8944	54.584
CHL79_14150	55.5479	-0.387194	0.374419	-1.03412	0.301079	0.736902	55.673	51.1141	82.4966	46.4943	42.9253	54.584
CHL79_05010	103.007	-0.328513	0.317402	-1.03501	0.300665	0.736902	101.521	123.641	120.572	86.0894	98.8814	87.3344
CHL79_01015	17.4158	0.555413	0.536309	1.03562	0.300378	0.736902	14.4095	13.1239	12.6918	22.7972	14.1807	27.292
CHL79_18265	14.4373	0.591339	0.571809	1.03416	0.301063	0.736902	13.0995	12.4332	6.34589	19.4976	13.4141	21.8336
CHL79_12270	5.89321	0.868137	0.837449	1.03664	0.299902	0.736902	1.96493	5.52585	6.34589	8.39896	7.66522	5.4584
CHL79_27730	15.2339	0.582997	0.564071	1.03355	0.301345	0.737087	12.4446	16.5775	6.34589	15.898	23.7622	16.3752
CHL79_13190	6.24055	-0.944003	0.917111	-1.02932	0.303328	0.737232	19.6493	3.45365	0	3.89952	4.9824	5.4584
CHL79_03690	11.0274	-0.634193	0.615917	-1.02967	0.303163	0.737232	13.7545	15.1961	12.6918	11.3986	7.66522	5.4584
CHL79_16230	35.9306	-0.445897	0.432485	-1.03101	0.302536	0.737232	53.7081	42.1346	25.3836	25.1969	36.4098	32.7504
CHL79_20620	109.814	0.336624	0.326671	1.03047	0.30279	0.737232	108.726	105.682	79.3236	134.383	137.974	92.7928
CHL79_01715	64.7191	0.377428	0.366634	1.02944	0.303272	0.737232	68.7726	46.9697	57.113	87.2892	73.5861	54.584
CHL79_27955	50.6223	0.430816	0.418257	1.03003	0.302997	0.737232	58.2929	50.4234	19.0377	68.6915	63.6214	43.6672
CHL79_10555	22.0122	0.560165	0.54286	1.03188	0.302129	0.737232	17.6844	18.6497	9.51883	20.9974	16.097	49.1256
CHL79_01235	9.7264	0.694598	0.673354	1.03155	0.302284	0.737232	11.7896	6.21658	3.17294	11.6986	14.5639	10.9168
CHL79_25305	14.8102	0.709939	0.688804	1.03068	0.302689	0.737232	10.4796	7.59804	9.51883	8.39896	9.19827	43.6672
CHL79_23125	5.90131	0.890104	0.86388	1.03036	0.302843	0.737232	2.61991	2.76292	9.51883	9.29885	5.74892	5.4584
CHL79_21525	5.55539	0.890521	0.865458	1.02896	0.303499	0.737232	5.23981	4.14439	0	6.89915	6.13218	10.9168
CHL79_14085	6.20306	-0.820132	0.798769	-1.02674	0.304541	0.738891	9.82465	6.90731	6.34589	5.99926	2.68283	5.4584
CHL79_02545	51.7756	0.379295	0.369432	1.0267	0.304563	0.738891	41.9185	45.5882	44.4212	52.1936	55.5729	70.9592
CHL79_21585	22.1621	-0.489499	0.477185	-1.02581	0.304983	0.739446	25.5441	29.7014	25.3836	19.1976	22.2291	10.9168
CHL79_27545	8.96106	0.693827	0.677108	1.02469	0.305509	0.740257	8.5147	5.52585	6.34589	10.1987	12.2644	10.9168
CHL79_01680	9.66824	-0.705793	0.689698	-1.02334	0.306149	0.740417	17.6844	11.7424	9.51883	11.3986	7.66522	0
cueR	33.3289	-0.492599	0.481212	-1.02366	0.305995	0.740417	55.0181	31.0829	38.0753	32.396	37.9429	5.4584
CHL79_02020	43.2528	0.409055	0.399703	1.0234	0.306119	0.740417	35.3687	33.1551	41.2483	37.1954	52.5068	60.0424
CHL79_13440	13.3175	-0.701008	0.685814	-1.02215	0.306708	0.740741	17.0294	31.7736	3.17294	12.5984	15.3304	0
CHL79_18565	33.2866	-0.438428	0.429212	-1.02147	0.30703	0.740741	29.474	48.3512	34.9024	25.4969	28.7446	32.7504
CHL79_23275	49.871	-0.398342	0.389699	-1.02218	0.306696	0.740741	47.8133	59.4029	57.113	32.696	42.1587	60.0424
CHL79_14415	9.33108	0.689969	0.675489	1.02144	0.307048	0.740741	5.23981	7.59804	9.51883	9.29885	13.4141	10.9168
CHL79_12395	8.76272	0.714413	0.700245	1.02023	0.307618	0.741655	6.54977	7.59804	3.17294	9.29885	9.58153	16.3752
CHL79_28285	20.3465	-0.490242	0.481298	-1.01858	0.3084	0.741693	22.9242	23.4849	25.3836	15.898	18.0133	16.3752
ggt	65.934	-0.361542	0.354616	-1.01953	0.307952	0.741693	80.5622	60.7843	79.3236	59.9926	49.4407	65.5008
CHL79_06590	11.6797	0.634951	0.623202	1.01885	0.308272	0.741693	7.20475	11.7424	9.51883	19.1976	11.4978	10.9168
CHL79_08880	5.85729	0.891382	0.874765	1.019	0.308205	0.741693	4.58484	1.38146	6.34589	5.39933	6.51544	10.9168
CHL79_18515	10.0468	0.666805	0.656257	1.01607	0.309594	0.744103	9.82465	6.21658	9.51883	14.6982	14.5639	5.4584
CHL79_04235	22.0946	-0.547691	0.539786	-1.01464	0.310276	0.744559	24.2341	23.4849	22.2106	11.3986	13.0309	38.2088
CHL79_23225	10.2258	0.685994	0.676074	1.01467	0.310262	0.744559	4.58484	8.9795	9.51883	8.099	13.7974	16.3752
CHL79_14395	6.83262	0.80636	0.794863	1.01446	0.310361	0.744559	8.5147	5.52585	0	12.2985	9.19827	5.4584
CHL79_22865	5.33877	-0.962069	0.949818	-1.0129	0.311108	0.74589	3.92986	6.90731	6.34589	2.3997	1.53304	10.9168
CHL79_20705	35.1697	-0.49196	0.486486	-1.01125	0.311895	0.747313	35.3687	62.8565	31.7294	36.8955	38.7094	5.4584
CHL79_02230	13.2073	-0.619601	0.613569	-1.00983	0.312576	0.748481	15.0645	8.9795	22.2106	7.79904	8.81501	16.3752
CHL79_26510	5.77571	-0.953235	0.945703	-1.00796	0.313472	0.750162	8.5147	4.14439	6.34589	0.899889	3.83261	10.9168
CHL79_04075	43.174	-0.397093	0.394232	-1.00726	0.313812	0.750513	55.673	38.6809	50.7671	32.696	37.5596	43.6672
CHL79_20770	65.4575	-0.383886	0.381399	-1.00652	0.314165	0.750894	79.2522	93.9394	53.9401	68.0916	64.7711	32.7504
CHL79_24950	15.46	-0.554413	0.551346	-1.00556	0.314626	0.751444	13.7545	17.959	25.3836	14.3982	10.3481	10.9168
CHL79_22260	22.3147	0.509319	0.506666	1.00524	0.314783	0.751444	22.2692	20.0312	15.8647	26.0968	38.7094	10.9168
clpP	168.075	0.354413	0.352715	1.00481	0.314986	0.751465	102.176	117.424	228.452	162.88	190.098	207.419
CHL79_22725	27.6141	-0.494431	0.492833	-1.00324	0.315744	0.752808	24.2341	20.7219	50.7671	19.1976	18.0133	32.7504
CHL79_13445	12.9735	-0.637778	0.636113	-1.00262	0.316045	0.753062	15.7194	25.557	9.51883	14.3982	12.6476	0
CHL79_13675	9.16727	-0.682772	0.682918	-0.999785	0.317414	0.754808	15.7194	14.5053	3.17294	8.099	8.04849	5.4584
CHL79_09350	26.5355	-0.517536	0.517795	-0.999501	0.317552	0.754808	31.4389	37.9902	25.3836	11.9985	36.0266	16.3752
CHL79_11920	88.4561	-0.345211	0.345185	-1.00007	0.317275	0.754808	86.4569	108.445	111.053	87.8892	87.7668	49.1256
parC	37.7074	0.439533	0.439757	0.99949	0.317557	0.754808	45.1934	21.4127	25.3836	40.195	39.4759	54.584
CHL79_19870	13.3281	-0.60937	0.6104	-0.998314	0.318127	0.755618	8.5147	20.7219	22.2106	10.7987	12.2644	5.4584
CHL79_02455	76.3611	0.398485	0.399291	0.997981	0.318288	0.755618	90.3868	71.1453	38.0753	95.9882	113.445	49.1256
CHL79_26570	11.1378	-0.654507	0.656514	-0.996943	0.318792	0.75635	9.82465	8.9795	25.3836	9.89878	7.28196	5.4584
CHL79_28610	6.7884	-0.769821	0.773107	-0.99575	0.319372	0.757261	11.7896	6.90731	9.51883	5.99926	6.51544	0
CHL79_02900	28.0936	-0.477221	0.479473	-0.995303	0.319589	0.757313	45.8484	35.918	19.0377	25.7968	31.0442	10.9168
CHL79_04475	16.2238	0.592589	0.596056	0.994185	0.320133	0.758138	20.3043	15.8868	0	23.6971	21.0794	16.3752
CHL79_12245	10.6055	-0.637306	0.642211	-0.992362	0.321021	0.759678	18.3394	8.9795	12.6918	10.4987	7.66522	5.4584
CHL79_17790	36.727	-0.443537	0.44734	-0.991498	0.321443	0.759678	53.7081	46.9697	31.7294	34.4957	42.542	10.9168
CHL79_26490	147.66	0.312022	0.314779	0.99124	0.321568	0.759678	140.165	120.878	142.782	178.178	189.331	114.626
CHL79_20095	10.7861	0.699377	0.705007	0.992015	0.32119	0.759678	7.20475	3.45365	19.0377	14.9982	14.5639	5.4584
cyoB	105.366	0.351571	0.354873	0.990695	0.321835	0.759844	94.3167	110.517	79.3236	134.983	147.556	65.5008
CHL79_13785	5.20436	-0.848625	0.85799	-0.989085	0.322622	0.761237	5.89479	9.67023	6.34589	5.09937	4.21587	0
CHL79_25015	30.3489	-0.434807	0.440001	-0.988196	0.323056	0.761336	32.0939	35.918	41.2483	32.696	23.7622	16.3752
CHL79_06265	24.8888	0.469462	0.474952	0.988441	0.322937	0.761336	26.1991	20.0312	19.0377	37.7953	29.8944	16.3752
CHL79_20045	5.20332	0.846011	0.856867	0.987331	0.32348	0.761871	3.92986	4.14439	3.17294	5.6993	8.81501	5.4584
CHL79_10665	11.5743	0.607178	0.615493	0.986491	0.323892	0.762378	9.82465	7.59804	9.51883	10.7987	15.3304	16.3752
CHL79_25985	71.0234	0.364726	0.37006	0.985586	0.324336	0.762959	49.1233	83.5784	53.9401	73.4909	95.0488	70.9592
CHL79_06065	181.951	-0.312722	0.317551	-0.984791	0.324727	0.763413	150.645	199.621	253.836	165.58	136.441	185.586
CHL79_02170	295.553	0.272145	0.276615	0.983841	0.325194	0.764047	272.47	267.313	269.7	339.558	356.816	267.462
CHL79_07440	14.619	-0.586374	0.597207	-0.981861	0.326168	0.764944	28.164	11.7424	9.51883	10.7987	11.1146	16.3752
CHL79_26215	17.5543	0.542544	0.552441	0.982084	0.326059	0.764944	12.4446	22.1034	9.51883	28.4965	21.8459	10.9168
CHL79_24935	13.0727	1.46515	1.49131	0.982462	0.325872	0.764944	13.7545	6.90731	0	25.1969	32.5772	0
CHL79_25860	35.7882	0.418095	0.426285	0.980786	0.326698	0.765724	22.9242	33.1551	34.9024	43.1947	31.4274	49.1256
CHL79_23390	14.2513	-0.574582	0.587286	-0.978369	0.327892	0.768057	15.0645	14.5053	25.3836	8.99889	16.097	5.4584
CHL79_20990	5.03143	-0.876019	0.897626	-0.975928	0.3291	0.768562	3.27488	8.9795	9.51883	4.19948	4.21587	0
CHL79_07430	7.00351	-0.742875	0.760684	-0.976589	0.328773	0.768562	11.7896	7.59804	9.51883	6.59919	6.51544	0
msrA	39.3481	-0.388229	0.397803	-0.975933	0.329098	0.768562	47.8133	37.2995	47.5942	30.2963	34.8768	38.2088
CHL79_10715	58.9804	0.363997	0.37263	0.976832	0.328652	0.768562	65.4977	52.4955	34.9024	66.5918	74.3527	60.0424
recJ	16.2409	0.586933	0.600836	0.97686	0.328638	0.768562	16.3744	20.0312	3.17294	25.1969	27.2115	5.4584
CHL79_03910	17.7217	-0.566959	0.581773	-0.974536	0.32979	0.768783	26.8541	12.4332	28.5565	10.7987	22.2291	5.4584
CHL79_16855	34.9386	0.478363	0.490762	0.974735	0.329692	0.768783	32.7488	42.1346	15.8647	56.993	50.9737	10.9168
CHL79_08465	7.89996	0.732071	0.750733	0.975142	0.32949	0.768783	7.85972	4.14439	3.17294	7.79904	8.04849	16.3752
CHL79_27805	7.51025	0.74855	0.769929	0.972232	0.330935	0.770987	5.89479	4.83512	9.51883	11.3986	13.4141	0
CHL79_02440	21.2692	0.488203	0.502592	0.971371	0.331363	0.771521	16.3744	24.8663	12.6918	25.4969	31.8107	16.3752
CHL79_22570	5.87593	-0.887403	0.914674	-0.970186	0.331954	0.771612	3.27488	4.14439	19.0377	4.19948	4.59913	0
CHL79_02235	50.5056	-0.860664	0.889761	-0.967298	0.333395	0.771612	53.7081	34.5365	101.534	19.4976	11.8811	81.876
CHL79_25730	6.1014	-0.767037	0.79222	-0.968212	0.332938	0.771612	10.4796	5.52585	6.34589	4.19948	4.59913	5.4584
CHL79_24425	7.90433	-0.707572	0.729359	-0.970129	0.331982	0.771612	9.16968	8.28877	9.51883	5.6993	3.83261	10.9168
CHL79_24160	16.8839	-0.551016	0.568232	-0.969703	0.332195	0.771612	17.0294	11.7424	34.9024	15.5981	11.1146	10.9168
CHL79_13635	14.9025	-0.539157	0.556961	-0.968033	0.333028	0.771612	16.3744	17.959	22.2106	11.6986	15.7137	5.4584
CHL79_11085	56.1125	0.352424	0.364197	0.967674	0.333207	0.771612	47.8133	41.4439	60.2859	62.9922	58.639	65.5008
mfd	56.4219	0.362954	0.374726	0.968585	0.332752	0.771612	54.3631	55.2585	41.2483	77.6904	66.3042	43.6672
hpnD	11.5173	0.619334	0.639388	0.968635	0.332727	0.771612	7.20475	14.5053	3.17294	12.8984	14.9472	16.3752
CHL79_15790	9.13239	0.70503	0.727885	0.968601	0.332744	0.771612	11.7896	4.83512	3.17294	16.7979	7.28196	10.9168
CHL79_13200	11.0562	-0.65289	0.675943	-0.965896	0.334096	0.771834	24.8891	6.90731	9.51883	9.59882	9.96479	5.4584
CHL79_06455	26.9927	-0.530039	0.548972	-0.965512	0.334288	0.771834	51.0882	35.2273	12.6918	20.6974	36.7931	5.4584
rsmD	20.1717	-0.489076	0.506237	-0.966101	0.333994	0.771834	31.4389	20.0312	15.8647	14.9982	16.8635	21.8336
CHL79_28980	6.22976	0.76952	0.796378	0.966275	0.333906	0.771834	5.23981	3.45365	6.34589	9.59882	7.28196	5.4584
CHL79_22675	13.6363	-0.571851	0.592933	-0.964445	0.334823	0.772606	9.82465	15.1961	25.3836	8.99889	11.4978	10.9168
CHL79_15800	7.29368	-0.786135	0.816411	-0.962916	0.33559	0.773455	5.23981	7.59804	12.6918	5.39933	1.91631	10.9168
CHL79_21950	18.6391	0.49639	0.515364	0.963183	0.335456	0.773455	11.1346	17.2683	19.0377	23.3971	19.1631	21.8336
CHL79_24640	9.80532	0.697898	0.725124	0.962453	0.335822	0.77353	13.0995	7.59804	3.17294	20.3975	14.5639	0
CHL79_19725	11.0733	-0.641442	0.668562	-0.959435	0.33734	0.775238	19.6493	8.9795	15.8647	9.29885	12.6476	0
CHL79_17570	27.6743	0.42656	0.444395	0.959867	0.337122	0.775238	20.3043	26.2478	22.2106	28.7964	30.2776	38.2088
CHL79_01295	14.6764	0.560859	0.584603	0.959385	0.337365	0.775238	16.3744	12.4332	3.17294	14.6982	19.5463	21.8336
pbpC	8.5726	0.671428	0.699287	0.96016	0.336974	0.775238	7.20475	9.67023	3.17294	12.8984	13.0309	5.4584
CHL79_12210	15.4604	0.542309	0.565846	0.958404	0.337859	0.775914	15.7194	15.8868	6.34589	25.4969	18.3965	10.9168
CHL79_18760	34.8256	-0.391157	0.408377	-0.957832	0.338147	0.776115	38.6436	40.0624	41.2483	34.4957	27.2115	27.292
CHL79_05000	66.6466	0.330017	0.345279	0.955798	0.339174	0.77709	62.8778	52.4955	60.2859	72.5911	69.7535	81.876
CHL79_04540	19.3972	0.525058	0.549	0.956389	0.338876	0.77709	26.1991	13.1239	9.51883	25.1969	31.4274	10.9168
CHL79_11790	5.46645	0.811394	0.848806	0.955923	0.339111	0.77709	2.61991	6.21658	3.17294	6.89915	8.43175	5.4584
bioF	5.67799	0.782296	0.819612	0.954471	0.339845	0.777248	3.92986	5.52585	3.17294	8.69893	7.28196	5.4584
CHL79_21040	5.19803	0.844293	0.884284	0.954776	0.339691	0.777248	3.27488	6.90731	0	7.49908	8.04849	5.4584
CHL79_06175	5.25765	0.874017	0.915364	0.95483	0.339664	0.777248	7.20475	4.14439	0	8.69893	11.4978	0
CHL79_02320	11.8653	-0.572037	0.59981	-0.953697	0.340237	0.777685	17.0294	11.7424	15.8647	9.59882	11.4978	5.4584
CHL79_11985	22.0322	-0.471737	0.49609	-0.95091	0.34165	0.779703	28.819	17.959	31.7294	14.6982	22.6124	16.3752
ftsA	44.4458	-0.393433	0.413824	-0.950727	0.341743	0.779703	61.5678	46.279	50.7671	47.9941	43.6918	16.3752
CHL79_11500	10.4984	0.615377	0.646903	0.951265	0.34147	0.779703	6.54977	11.0517	9.51883	14.6982	15.7137	5.4584
CHL79_24700	9.94668	0.679826	0.71533	0.950367	0.341926	0.779703	9.16968	13.1239	0	11.9985	19.9296	5.4584
egtD	13.9777	-0.600366	0.632663	-0.94895	0.342646	0.780886	22.2692	15.8868	6.34589	11.3986	6.13218	21.8336
CHL79_26340	6.11991	-0.777383	0.820959	-0.94692	0.34368	0.782781	3.92986	6.90731	12.6918	3.89952	3.83261	5.4584
CHL79_08620	74.3128	-0.341428	0.360862	-0.946145	0.344074	0.782988	98.9015	96.0116	50.7671	68.3916	66.3042	65.5008
CHL79_05375	88.1911	-0.317763	0.336076	-0.945511	0.344398	0.782988	84.492	93.9394	111.053	66.2918	75.1192	98.2512
CHL79_04665	35.5625	0.405371	0.428547	0.94592	0.34419	0.782988	25.5441	26.9385	44.4212	47.6941	36.0266	32.7504
cysC	19.2135	0.523013	0.553362	0.945155	0.34458	0.782988	12.4446	15.8868	25.3836	24.297	31.8107	5.4584
CHL79_10040	11.558	-0.587269	0.621942	-0.944249	0.345042	0.782993	20.3043	10.361	9.51883	10.1987	8.04849	10.9168
trxA	65.7305	0.332309	0.352036	0.943963	0.345188	0.782993	56.328	51.1141	69.8048	65.6919	80.4849	70.9592
CHL79_20975	33.9596	0.472647	0.500633	0.944098	0.345119	0.782993	45.1934	22.1034	22.2106	44.6945	58.639	10.9168
CHL79_20175	30.9833	0.414045	0.43907	0.943004	0.345679	0.7831	30.1289	19.3405	28.5565	32.396	31.8107	43.6672
CHL79_12035	27.4743	0.434187	0.460585	0.942684	0.345842	0.7831	27.509	19.3405	19.0377	29.9963	25.2952	43.6672
CHL79_12760	10.2829	0.683733	0.724719	0.943447	0.345452	0.7831	6.54977	16.5775	0	17.3979	15.7137	5.4584
CHL79_12110	8.10971	-0.746019	0.792615	-0.941212	0.346596	0.78389	6.54977	6.21658	22.2106	8.69893	4.9824	0
purU	25.5098	0.439662	0.467006	0.941448	0.346475	0.78389	24.8891	22.7941	12.6918	28.7964	25.6785	38.2088
rpoB	374.331	-0.266736	0.283685	-0.940254	0.347087	0.784542	487.958	387.5	355.37	371.054	360.266	283.837
CHL79_16660	5.16253	0.846095	0.900877	0.93919	0.347633	0.785318	5.23981	3.45365	0	5.99926	5.36566	10.9168
CHL79_07855	8.20564	-0.70478	0.750807	-0.938697	0.347886	0.785432	8.5147	17.959	6.34589	9.89878	6.51544	0
CHL79_23340	21.303	-0.461014	0.491617	-0.937749	0.348373	0.786073	31.4389	17.959	25.3836	19.7976	16.8635	16.3752
CHL79_08995	9.10411	-0.637236	0.680157	-0.936895	0.348812	0.786148	7.85972	13.8146	9.51883	5.99926	6.51544	10.9168
CHL79_15245	82.7934	-0.354441	0.378228	-0.937108	0.348703	0.786148	83.837	87.7228	101.534	82.4898	42.9253	98.2512
CHL79_04765	27.3807	-0.453618	0.48471	-0.935856	0.349347	0.786648	20.9593	33.1551	47.5942	27.8966	23.7622	10.9168
CHL79_02485	96.0164	0.3006	0.321265	0.935674	0.349441	0.786648	86.4569	96.0116	72.9777	110.686	100.798	109.168
CHL79_04515	14.285	-0.5241	0.560664	-0.934785	0.349899	0.787222	15.0645	14.5053	22.2106	9.59882	13.4141	10.9168
CHL79_19195	17.9721	0.485856	0.519981	0.934372	0.350112	0.787244	19.6493	13.1239	12.6918	20.6974	25.2952	16.3752
CHL79_05670	12.0226	-0.553848	0.593637	-0.932975	0.350833	0.788407	15.0645	11.7424	15.8647	10.4987	8.04849	10.9168
CHL79_18605	82.9392	0.338571	0.363135	0.932356	0.351152	0.788667	86.4569	88.4136	44.4212	101.987	105.397	70.9592
CHL79_16950	9.00439	0.669855	0.718949	0.931714	0.351485	0.788955	9.16968	5.52585	9.51883	14.0983	15.7137	0
CHL79_03135	12.107	-0.582611	0.627519	-0.928435	0.353182	0.790041	11.7896	20.7219	12.6918	14.6982	7.28196	5.4584
CHL79_24880	25.9789	-0.457505	0.49299	-0.928021	0.353397	0.790041	26.1991	23.4849	34.9024	18.8977	14.1807	38.2088
CHL79_05395	60.5682	-0.342931	0.368958	-0.92946	0.352651	0.790041	64.8427	61.4751	69.8048	46.7942	44.075	76.4176
CHL79_08435	28.8164	0.416959	0.448925	0.928795	0.352995	0.790041	26.8541	18.6497	31.7294	38.0953	30.2776	27.292
CHL79_13235	32.3279	0.418576	0.450437	0.929266	0.352751	0.790041	19.6493	37.2995	28.5565	34.7957	46.3746	27.292
CHL79_25830	8.61232	0.664927	0.716369	0.928191	0.353308	0.790041	7.20475	6.90731	3.17294	6.89915	11.1146	16.3752
CHL79_20670	5.43034	0.791996	0.853407	0.92804	0.353387	0.790041	2.61991	6.21658	3.17294	6.29922	8.81501	5.4584
CHL79_07610	52.6602	-0.371679	0.401033	-0.926804	0.354028	0.790085	56.328	70.4546	41.2483	37.4954	39.4759	70.9592
CHL79_07910	83.492	-0.346738	0.374077	-0.926914	0.353971	0.790085	83.1821	118.806	66.6318	62.9922	60.172	109.168
CHL79_09560	240.612	0.27926	0.301125	0.92739	0.353724	0.790085	213.522	202.384	247.49	293.064	301.627	185.586
CHL79_14790	5.39824	-0.805113	0.869215	-0.926253	0.354314	0.790268	5.23981	5.52585	12.6918	5.09937	3.83261	0
CHL79_21480	11.718	-0.608166	0.658304	-0.923838	0.355571	0.791247	21.6142	17.2683	6.34589	13.1984	11.8811	0
CHL79_15305	48.0619	-0.406627	0.44008	-0.923986	0.355494	0.791247	39.9536	44.2068	72.9777	29.9963	30.2776	70.9592
CHL79_04150	19.7576	0.456508	0.493542	0.924963	0.354985	0.791247	19.6493	14.5053	15.8647	23.6971	22.9957	21.8336
CHL79_20500	14.4344	0.517541	0.559855	0.924419	0.355268	0.791247	14.4095	10.361	12.6918	18.2977	19.9296	10.9168
CHL79_16260	7.86655	0.743207	0.805371	0.922813	0.356104	0.79198	3.27488	11.0517	0	9.59882	6.8987	16.3752
CHL79_15870	12.1681	-0.561231	0.608461	-0.922378	0.356332	0.79203	11.7896	10.361	22.2106	9.29885	8.43175	10.9168
minD	32.9703	-0.405015	0.440394	-0.919665	0.357748	0.793811	46.5034	37.9902	31.7294	38.3953	26.8283	16.3752
CHL79_00255	26.2616	0.410531	0.4461	0.920267	0.357433	0.793811	20.9593	22.7941	25.3836	32.396	28.7446	27.292
CHL79_26200	8.75395	0.671087	0.729399	0.920055	0.357544	0.793811	3.27488	6.90731	9.51883	8.39896	8.04849	16.3752
CHL79_08885	10.9784	-0.570316	0.620547	-0.919053	0.358068	0.794066	11.1346	11.7424	19.0377	9.29885	9.19827	5.4584
CHL79_00690	231.647	0.31836	0.346614	0.918485	0.358365	0.79427	145.405	263.859	218.933	287.964	315.424	158.294
ilvB	453.472	0.245051	0.267153	0.917267	0.359003	0.795228	405.431	386.809	460.077	542.033	489.808	436.672
CHL79_04975	90.7113	-0.310119	0.338237	-0.91687	0.359211	0.795234	90.3868	93.2487	111.053	69.8914	70.5201	109.168
CHL79_18040	6.72131	-0.704889	0.770027	-0.915408	0.359977	0.795786	10.4796	7.59804	9.51883	6.59919	6.13218	0
CHL79_28400	24.2888	-0.437615	0.478422	-0.914705	0.360347	0.795786	26.1991	26.9385	25.3836	15.2981	19.1631	32.7504
CHL79_28140	34.6704	-0.371167	0.405538	-0.915246	0.360063	0.795786	36.6787	41.4439	38.0753	28.7964	30.2776	32.7504
CHL79_04630	59.6173	-0.329741	0.360749	-0.914045	0.360693	0.795786	74.0124	52.4955	72.9777	51.8936	51.7403	54.584
gyrB	52.1949	0.344654	0.376919	0.914398	0.360508	0.795786	47.8133	53.877	31.7294	53.6934	60.5553	65.5008
CHL79_25510	25.1802	0.463226	0.50653	0.914509	0.36045	0.795786	25.5441	15.8868	15.8647	25.4969	19.1631	49.1256
CHL79_07120	138.591	0.294055	0.322179	0.912707	0.361397	0.795977	103.486	163.012	104.707	156.881	150.622	152.835
CHL79_02100	23.2683	0.43023	0.471089	0.913266	0.361103	0.795977	22.2692	18.6497	15.8647	26.6967	23.3789	32.7504
CHL79_11285	9.83078	0.589642	0.645935	0.912849	0.361322	0.795977	7.20475	7.59804	9.51883	11.0986	12.6476	10.9168
CHL79_10150	17.6407	-0.480896	0.52748	-0.911687	0.361934	0.796707	14.4095	19.3405	28.5565	12.5984	14.5639	16.3752
CHL79_17850	49.0303	0.381641	0.418997	0.910843	0.362378	0.796779	48.4683	49.7326	34.9024	67.1917	72.0531	21.8336
CHL79_06140	8.94883	0.625298	0.68624	0.911195	0.362193	0.796779	9.16968	8.9795	3.17294	13.4983	13.4141	5.4584
CHL79_19095	30.1748	-0.420786	0.462984	-0.908856	0.363426	0.798174	36.0237	21.4127	47.5942	28.7964	19.9296	27.292
putA	60.6894	0.377313	0.415002	0.909184	0.363253	0.798174	37.3337	78.7433	34.9024	57.8929	62.4716	92.7928
CHL79_06945	9.58705	0.615027	0.676993	0.908468	0.363631	0.798174	6.54977	10.361	3.17294	11.0986	9.96479	16.3752
CHL79_19090	15.531	0.506386	0.557774	0.90787	0.363947	0.798415	13.7545	11.7424	9.51883	14.3982	16.4802	27.292
CHL79_11365	8.69529	-0.676131	0.74699	-0.905141	0.365391	0.799855	11.1346	20.0312	0	7.49908	8.04849	5.4584
CHL79_11850	9.37507	-0.623845	0.689981	-0.904148	0.365917	0.799855	15.7194	9.67023	6.34589	8.99889	4.59913	10.9168
CHL79_28480	20.1672	-0.479281	0.529441	-0.905258	0.365329	0.799855	18.9943	20.0312	38.0753	18.8977	19.5463	5.4584
CHL79_25505	32.4981	-0.396514	0.438671	-0.903898	0.366049	0.799855	38.6436	31.0829	34.9024	23.6971	22.9957	43.6672
CHL79_01735	45.7335	-0.346967	0.383082	-0.905726	0.365081	0.799855	58.9479	54.5677	41.2483	43.1947	43.6918	32.7504
CHL79_01820	14.4305	0.523335	0.57887	0.904064	0.365961	0.799855	13.0995	15.1961	9.51883	20.6974	22.6124	5.4584
CHL79_10000	5.16985	0.807976	0.893395	0.904389	0.365789	0.799855	2.61991	4.14439	3.17294	4.79941	5.36566	10.9168
CHL79_17515	12.7756	-0.538608	0.596203	-0.903397	0.366315	0.799985	12.4446	14.5053	15.8647	7.49908	9.96479	16.3752
CHL79_20370	8.58956	-0.608746	0.674258	-0.902838	0.366612	0.80018	13.0995	8.9795	9.51883	7.19911	7.28196	5.4584
CHL79_24345	93.246	-0.320308	0.355036	-0.902184	0.366959	0.800276	119.206	71.1453	126.918	92.3886	84.3175	65.5008
CHL79_02500	37.2497	0.366659	0.406506	0.901978	0.367069	0.800276	38.6436	29.0107	28.5565	38.3953	45.2248	43.6672
CHL79_07130	49.7296	0.341777	0.379577	0.900416	0.367899	0.801634	43.8834	51.1141	31.7294	52.4935	53.6566	65.5008
CHL79_08505	248.294	-0.254127	0.282484	-0.899616	0.368325	0.802111	257.406	312.21	241.144	238.471	227.657	212.878
CHL79_24155	11.2728	-0.575637	0.640713	-0.898432	0.368955	0.80287	17.6844	13.8146	12.6918	10.7987	12.6476	0
CHL79_19790	17.2637	0.487771	0.543063	0.898183	0.369088	0.80287	13.7545	9.67023	19.0377	16.198	17.63	27.292
CHL79_07230	7.03164	-0.698958	0.77868	-0.897619	0.369389	0.803073	6.54977	4.83512	15.8647	4.49945	4.9824	5.4584
CHL79_01895	67.0485	-0.309394	0.344874	-0.897122	0.369654	0.803198	72.7024	71.836	82.4966	60.5925	65.5377	49.1256
CHL79_24095	103.249	-0.293544	0.328471	-0.893668	0.371499	0.806303	140.82	96.0116	104.707	90.5888	100.031	87.3344
CHL79_00465	242.245	0.255064	0.285294	0.89404	0.371301	0.806303	197.803	225.869	241.144	295.164	231.49	262.003
CHL79_14090	5.65208	-0.756705	0.849175	-0.891107	0.372872	0.807472	7.20475	6.90731	9.51883	2.99963	7.28196	0
CHL79_13605	8.24029	-0.638145	0.715843	-0.891459	0.372683	0.807472	11.7896	8.9795	12.6918	8.69893	7.28196	0
CHL79_00600	76.4976	0.311585	0.349405	0.891757	0.372523	0.807472	51.7432	77.3619	79.3236	83.6897	90.4496	76.4176
CHL79_23525	11.085	0.582754	0.65388	0.891224	0.372809	0.807472	11.1346	8.28877	3.17294	10.1987	11.8811	21.8336
CHL79_04995	35.6541	-0.372399	0.418892	-0.88901	0.373998	0.809458	41.2635	46.9697	34.9024	29.0964	39.8592	21.8336
CHL79_15250	81.0832	0.330269	0.371989	0.887846	0.374623	0.810358	66.8076	58.0214	101.534	108.587	96.9651	54.584
CHL79_02135	15.2683	0.509367	0.573969	0.887446	0.374839	0.810371	13.0995	17.959	3.17294	18.2977	17.2468	21.8336
CHL79_21570	29.3901	-0.396372	0.446938	-0.886862	0.375153	0.810599	31.4389	44.2068	22.2106	28.1965	22.9957	27.292
CHL79_01585	9.64608	0.59455	0.671739	0.885091	0.376108	0.811755	5.89479	6.90731	9.51883	9.59882	9.58153	16.3752
tsaA	7.13142	0.653347	0.738148	0.885117	0.376094	0.811755	5.89479	5.52585	6.34589	9.59882	9.96479	5.4584
CHL79_18770	21.1359	-0.479006	0.542508	-0.882948	0.377265	0.811989	30.7839	29.7014	19.0377	24.297	22.9957	0
CHL79_07495	38.3581	-0.376079	0.425541	-0.883766	0.376823	0.811989	36.0237	32.4644	60.2859	28.1965	29.5111	43.6672
CHL79_04690	31.4405	-0.373912	0.42333	-0.883265	0.377093	0.811989	30.7839	38.6809	34.9024	26.9967	24.5287	32.7504
CHL79_20660	31.5048	-0.37384	0.423167	-0.883432	0.377003	0.811989	39.2986	34.5365	34.9024	32.396	26.0618	21.8336
CHL79_13040	82.4347	-0.297653	0.336579	-0.884346	0.376509	0.811989	86.4569	100.156	79.3236	66.8918	68.987	92.7928
CHL79_04010	54.453	0.336692	0.38157	0.882387	0.377568	0.81219	58.9479	51.8048	34.9024	71.0912	66.3042	43.6672
CHL79_14095	12.8594	-0.544164	0.61753	-0.881195	0.378212	0.812223	15.7194	15.8868	19.0377	10.7987	15.7137	0
CHL79_26560	25.8972	-0.423497	0.48022	-0.881882	0.377841	0.812223	31.4389	22.1034	31.7294	22.7972	14.5639	32.7504
CHL79_09555	9.0526	0.619668	0.703081	0.881361	0.378123	0.812223	9.16968	4.14439	6.34589	8.69893	9.58153	16.3752
CHL79_03730	7.86847	-0.636009	0.723111	-0.879547	0.379105	0.813682	8.5147	11.0517	6.34589	5.39933	4.9824	10.9168
vasA	7.47413	0.647287	0.736252	0.879165	0.379312	0.813682	4.58484	6.21658	6.34589	7.19911	9.58153	10.9168
aspT	32.3362	0.367626	0.418784	0.877841	0.38003	0.81477	28.819	31.7736	22.2106	36.5955	36.4098	38.2088
CHL79_12285	5.66176	-0.753595	0.859771	-0.876507	0.380755	0.815791	3.92986	7.59804	9.51883	2.09974	5.36566	5.4584
CHL79_09280	6.97386	-0.644195	0.735849	-0.875444	0.381332	0.815791	7.20475	8.9795	9.51883	5.6993	4.9824	5.4584
CHL79_02400	100.813	-0.281555	0.321454	-0.87588	0.381095	0.815791	105.451	111.898	107.88	83.3897	81.6346	114.626
CHL79_13010	50.1978	0.356179	0.40687	0.875414	0.381349	0.815791	40.6086	64.238	25.3836	60.8925	60.9385	49.1256
CHL79_16915	15.2766	-0.495102	0.565818	-0.875019	0.381563	0.8158	22.2692	23.4849	9.51883	15.5981	15.3304	5.4584
CHL79_23870	8.23497	-0.651927	0.747439	-0.872215	0.383091	0.815913	7.85972	7.59804	19.0377	8.39896	6.51544	0
CHL79_04655	387.489	0.240312	0.275358	0.872728	0.382811	0.815913	323.559	409.603	336.332	431.347	458.38	365.713
CHL79_04895	91.4052	0.283455	0.324759	0.872817	0.382763	0.815913	89.7318	87.7228	66.6318	98.6878	101.947	103.71
CHL79_03745	43.8905	0.351845	0.403341	0.872325	0.383031	0.815913	42.5735	47.6604	25.3836	59.6926	49.824	38.2088
CHL79_08745	234.736	0.377159	0.432293	0.872462	0.382957	0.815913	210.903	174.755	212.587	136.783	154.838	518.548
CHL79_14390	21.0384	0.431924	0.494312	0.873789	0.382233	0.815913	18.9943	22.7941	12.6918	29.6963	25.6785	16.3752
CHL79_24970	5.92321	0.928875	1.06382	0.873154	0.382579	0.815913	0	2.76292	9.51883	4.19948	2.68283	16.3752
CHL79_24725	9.43703	-0.634336	0.727603	-0.871816	0.383309	0.815928	6.54977	8.28877	22.2106	9.89878	4.21587	5.4584
emrB	7.59367	-0.690116	0.79356	-0.869646	0.384494	0.817102	15.7194	5.52585	9.51883	10.1987	4.59913	0
CHL79_08485	15.4984	-0.473717	0.544572	-0.869889	0.384361	0.817102	17.0294	13.8146	25.3836	13.1984	12.6476	10.9168
CHL79_15090	18.2324	0.456915	0.525132	0.870096	0.384248	0.817102	12.4446	20.0312	12.6918	17.0979	25.2952	21.8336
CHL79_14825	30.2038	-0.381639	0.439509	-0.868329	0.385214	0.817287	26.1991	35.2273	44.4212	29.3964	24.1455	21.8336
CHL79_18555	14.7596	0.502576	0.578533	0.868706	0.385008	0.817287	11.1346	12.4332	9.51883	11.6986	16.4802	27.292
CHL79_17495	7.35446	0.632778	0.728705	0.86836	0.385197	0.817287	6.54977	5.52585	6.34589	9.89878	10.3481	5.4584
CHL79_23505	35.6764	-0.48034	0.553711	-0.867493	0.385672	0.817363	17.6844	29.7014	72.9777	23.3971	15.7137	54.584
CHL79_03240	53.6387	-0.364235	0.419841	-0.867556	0.385638	0.817363	66.8076	33.1551	79.3236	36.8955	45.6081	60.0424
CHL79_13670	39.0427	-0.416227	0.480127	-0.86691	0.385991	0.817592	53.7081	36.6087	31.7294	19.4976	27.2115	65.5008
CHL79_23260	13.912	0.491385	0.567619	0.865696	0.386657	0.818554	9.16968	13.1239	12.6918	14.0983	18.0133	16.3752
CHL79_23590	22.3521	-0.443395	0.514245	-0.862225	0.388564	0.819008	35.3687	26.9385	19.0377	26.9967	20.3128	5.4584
CHL79_08785	32.593	-0.372281	0.431339	-0.863082	0.388093	0.819008	47.8133	29.7014	34.9024	31.7961	29.5111	21.8336
CHL79_25315	57.6524	-0.327623	0.379817	-0.862582	0.388368	0.819008	69.4275	80.1248	44.4212	52.7935	60.9385	38.2088
cyoC	30.497	0.395108	0.457745	0.863161	0.388049	0.819008	18.9943	23.4849	34.9024	28.4965	27.9781	49.1256
CHL79_28290	22.4373	0.440006	0.510098	0.862592	0.388362	0.819008	16.3744	19.3405	15.8647	18.2977	21.0794	43.6672
CHL79_09815	19.6955	0.44769	0.519063	0.862496	0.388415	0.819008	16.3744	12.4332	19.0377	16.498	21.0794	32.7504
CHL79_00430	16.4189	0.466891	0.541192	0.862707	0.388298	0.819008	17.6844	14.5053	6.34589	18.5977	19.5463	21.8336
CHL79_13545	14.2172	0.511555	0.592455	0.863449	0.38789	0.819008	16.3744	13.8146	6.34589	20.6974	22.6124	5.4584
argB	43.0609	0.357868	0.41543	0.861439	0.388996	0.819305	48.4683	36.6087	22.2106	39.2952	51.7403	60.0424
CHL79_15970	9.18419	0.629754	0.73125	0.861201	0.389127	0.819305	5.89479	6.21658	6.34589	5.99926	8.81501	21.8336
CHL79_21725	164.65	-0.265769	0.30888	-0.860427	0.389554	0.819524	203.698	194.786	133.264	150.881	136.058	169.21
CHL79_10710	12.5849	0.517599	0.601689	0.860243	0.389655	0.819524	9.82465	11.7424	6.34589	13.4983	12.2644	21.8336
CHL79_19475	22.6946	0.436142	0.507698	0.859057	0.390309	0.820454	30.1289	14.5053	12.6918	32.096	24.912	21.8336
CHL79_17535	9.60244	0.597054	0.695752	0.858142	0.390814	0.82107	13.7545	6.21658	3.17294	15.5981	13.4141	5.4584
CHL79_04065	13.193	0.510461	0.595147	0.857706	0.391055	0.82113	10.4796	10.361	15.8647	18.5977	18.3965	5.4584
CHL79_25265	21.2229	-0.431855	0.504483	-0.856036	0.391978	0.821273	17.6844	20.7219	34.9024	13.7983	18.3965	21.8336
CHL79_23880	51.7702	-0.327431	0.382663	-0.855664	0.392183	0.821273	62.8778	51.8048	50.7671	40.195	39.4759	65.5008
CHL79_11470	22.8245	0.430874	0.503131	0.856386	0.391784	0.821273	23.5792	22.7941	12.6918	22.7972	38.7094	16.3752
CHL79_08850	22.0198	0.441739	0.516095	0.855926	0.392039	0.821273	22.2692	25.557	9.51883	30.8962	32.9605	10.9168
recO	11.1973	0.53597	0.626266	0.855818	0.392099	0.821273	11.7896	8.28877	9.51883	16.7979	15.3304	5.4584
CHL79_21260	193.638	0.27115	0.317441	0.854177	0.393007	0.822553	125.756	216.89	180.858	189.277	208.877	240.17
CHL79_06775	32.4544	-0.432043	0.506405	-0.853158	0.393572	0.82329	30.1289	67.0009	15.8647	32.396	32.9605	16.3752
CHL79_24785	48.1128	-0.323253	0.379243	-0.852363	0.394013	0.823767	60.9128	58.0214	41.2483	41.9948	48.2909	38.2088
CHL79_02550	10.3501	0.576451	0.676737	0.851809	0.39432	0.823966	11.1346	10.361	0	13.4983	10.7313	16.3752
CHL79_02950	36.3809	0.347365	0.408508	0.850327	0.395143	0.82524	36.6787	34.5365	25.3836	44.0946	44.8416	32.7504
CHL79_23310	5.5529	-0.758859	0.896839	-0.846149	0.39747	0.825291	11.1346	2.76292	6.34589	5.6993	1.91631	5.4584
CHL79_07035	5.71973	-0.707369	0.833763	-0.848405	0.396212	0.825291	9.16968	10.361	3.17294	5.09937	6.51544	0
paaN	8.82642	-0.630521	0.746595	-0.844529	0.398374	0.825291	7.85972	6.90731	22.2106	8.69893	7.28196	0
CHL79_03610	14.8043	-0.467254	0.554011	-0.843401	0.399004	0.825291	15.7194	20.0312	19.0377	14.3982	14.1807	5.4584
CHL79_05455	19.0307	-0.449112	0.53114	-0.845564	0.397796	0.825291	16.3744	22.7941	22.2106	14.3982	11.1146	27.292
CHL79_14470	26.2865	-0.434154	0.514514	-0.843815	0.398773	0.825291	36.6787	25.557	19.0377	18.5977	14.1807	43.6672
CHL79_08625	289.891	-0.242508	0.286886	-0.845312	0.397937	0.825291	328.798	353.654	263.354	301.463	268.283	223.794
rpmH	117.371	0.281969	0.332449	0.848159	0.39635	0.825291	103.486	123.641	95.1883	125.085	164.036	92.7928
CHL79_18460	30.1889	0.371076	0.439554	0.844211	0.398551	0.825291	20.3043	27.6292	34.9024	36.8955	34.1102	27.292
CHL79_04660	29.2688	0.386773	0.45846	0.843635	0.398874	0.825291	17.6844	22.1034	38.0753	28.4965	31.0442	38.2088
CHL79_23365	23.3467	0.40234	0.474083	0.848669	0.396065	0.825291	23.5792	23.4849	12.6918	30.8962	27.5948	21.8336
CHL79_21145	21.344	0.411631	0.484762	0.84914	0.395803	0.825291	16.3744	16.5775	22.2106	20.6974	24.912	27.292
CHL79_21440	14.3261	0.479998	0.567424	0.845924	0.397595	0.825291	11.1346	13.1239	9.51883	17.6978	12.6476	21.8336
CHL79_11785	12.3289	0.515211	0.607721	0.847775	0.396563	0.825291	9.16968	11.7424	12.6918	19.1976	15.7137	5.4584
CHL79_03845	9.69022	0.585191	0.693482	0.843844	0.398757	0.825291	6.54977	13.8146	3.17294	16.498	12.6476	5.4584
CHL79_26265	10.3211	0.626534	0.740207	0.846431	0.397313	0.825291	11.1346	13.8146	0	15.898	21.0794	0
mltB	6.65455	0.703077	0.833594	0.843429	0.398989	0.825291	5.89479	5.52585	0	5.99926	6.13218	16.3752
CHL79_00680	62.3108	0.715096	0.841776	0.849508	0.395599	0.825291	30.1289	38.6809	69.8048	32.696	33.3437	169.21
CHL79_02800	8.50387	-0.619197	0.735204	-0.842211	0.39967	0.825785	15.0645	14.5053	3.17294	8.69893	9.58153	0
CHL79_04580	31.9479	0.357574	0.424379	0.842583	0.399462	0.825785	25.5441	25.557	31.7294	32.9959	32.1939	43.6672
recB	14.9324	-0.476546	0.56668	-0.840943	0.40038	0.82637	26.1991	13.1239	12.6918	14.3982	12.2644	10.9168
CHL79_16160	25.6434	0.404463	0.48076	0.841299	0.400181	0.82637	23.5792	16.5775	22.2106	20.9974	26.8283	43.6672
CHL79_22050	5.68185	-0.690471	0.822267	-0.839716	0.401067	0.826681	9.16968	4.83512	6.34589	3.29959	4.9824	5.4584
CHL79_14900	8.61057	-0.599971	0.722666	-0.83022	0.406415	0.826681	5.23981	8.9795	19.0377	7.19911	5.74892	5.4584
CHL79_09305	12.5131	-0.526238	0.633383	-0.830836	0.406066	0.826681	18.3394	6.90731	22.2106	9.89878	12.2644	5.4584
narJ	16.7129	-0.504657	0.608534	-0.829299	0.406935	0.826681	12.4446	37.2995	6.34589	14.3982	13.4141	16.3752
CHL79_15880	19.3508	-0.492645	0.588606	-0.836969	0.40261	0.826681	34.7138	27.6292	9.51883	20.0975	24.1455	0
CHL79_18195	16.5085	-0.440471	0.526185	-0.837102	0.402535	0.826681	15.7194	18.6497	22.2106	12.2985	13.7974	16.3752
secF	27.7907	-0.392067	0.472629	-0.829546	0.406796	0.826681	37.9887	40.0624	12.6918	26.0968	22.6124	27.292
CHL79_16560	88.5059	-0.364204	0.436411	-0.834544	0.403975	0.826681	71.3925	72.5267	145.955	59.0927	45.6081	136.46
CHL79_15150	31.0097	-0.35715	0.42567	-0.839031	0.401452	0.826681	28.819	40.7531	34.9024	26.6967	27.5948	27.292
CHL79_16220	42.4658	-0.346296	0.41285	-0.838793	0.401585	0.826681	60.2579	49.0419	28.5565	31.4961	41.7755	43.6672
CHL79_21845	62.4983	-0.306676	0.36851	-0.832206	0.405293	0.826681	51.7432	72.5267	85.6695	61.7924	48.6742	54.584
CHL79_04620	171.108	0.248085	0.297794	0.833075	0.404803	0.826681	176.189	131.93	161.82	198.276	172.851	185.586
CHL79_08660	200.087	0.275843	0.329663	0.836743	0.402737	0.826681	199.768	229.323	107.88	203.375	241.838	218.336
CHL79_01695	93.4763	0.282394	0.337601	0.836474	0.402888	0.826681	99.5565	65.6194	85.6695	89.9889	105.397	114.626
CHL79_15220	85.2525	0.289556	0.346495	0.835669	0.403341	0.826681	86.4569	76.6711	72.9777	111.886	103.481	60.0424
CHL79_01160	50.6511	0.315994	0.3774	0.837293	0.402428	0.826681	47.1583	42.8253	50.7671	62.0923	62.8548	38.2088
CHL79_21610	39.4668	0.328305	0.393902	0.833468	0.404581	0.826681	32.0939	33.1551	41.2483	44.0946	42.542	43.6672
CHL79_11020	22.8414	0.400512	0.478151	0.837627	0.40224	0.826681	17.6844	20.0312	25.3836	27.2966	30.2776	16.3752
CHL79_19000	21.89	0.422535	0.507834	0.832034	0.40539	0.826681	15.0645	17.2683	28.5565	32.9959	21.0794	16.3752
CHL79_20355	17.8053	0.430076	0.516897	0.832035	0.405389	0.826681	15.7194	15.1961	15.8647	17.9978	25.6785	16.3752
CHL79_20080	23.8717	0.440093	0.524626	0.838869	0.401543	0.826681	24.2341	26.9385	3.17294	27.2966	23.3789	38.2088
CHL79_14035	16.3386	0.448171	0.537631	0.833603	0.404505	0.826681	18.9943	12.4332	9.51883	20.3975	20.3128	16.3752
CHL79_03445	13.5438	0.472682	0.566743	0.834032	0.404263	0.826681	9.82465	11.7424	12.6918	15.2981	15.3304	16.3752
CHL79_14625	12.1693	0.504949	0.604832	0.834858	0.403798	0.826681	11.1346	11.7424	9.51883	18.2977	16.8635	5.4584
CHL79_17300	11.6628	0.54912	0.661698	0.829865	0.406615	0.826681	9.16968	8.28877	6.34589	9.29885	9.58153	27.292
dhaL	10.8074	0.555973	0.668309	0.83191	0.40546	0.826681	11.1346	8.9795	9.51883	19.4976	15.7137	0
CHL79_08685	5.7909	0.683386	0.821965	0.831405	0.405745	0.826681	3.27488	4.83512	6.34589	8.69893	6.13218	5.4584
pcaB	5.4661	0.688059	0.827175	0.831817	0.405512	0.826681	5.23981	4.14439	3.17294	7.49908	7.28196	5.4584
CHL79_10060	6.20031	0.722462	0.865919	0.834329	0.404095	0.826681	4.58484	3.45365	3.17294	5.39933	4.21587	16.3752
CHL79_27700	42.4985	0.793044	0.954773	0.83061	0.406194	0.826681	12.4446	60.0936	22.2106	58.4928	90.8329	10.9168
ahpC	420.538	0.26731	0.322574	0.828678	0.407287	0.826961	373.992	266.622	517.19	467.642	548.447	349.338
CHL79_15435	11.2114	0.542629	0.655424	0.827906	0.407724	0.827414	14.4095	4.14439	9.51883	14.0983	14.1807	10.9168
hisA	24.191	-0.38691	0.468218	-0.826346	0.408608	0.828476	31.4389	26.9385	25.3836	26.9967	18.0133	16.3752
CHL79_12625	6.86539	0.650249	0.787009	0.826228	0.408675	0.828476	5.89479	3.45365	6.34589	9.59882	4.9824	10.9168
CHL79_16815	6.05537	-0.693324	0.841792	-0.823629	0.41015	0.829387	7.20475	8.28877	3.17294	3.29959	3.44935	10.9168
CHL79_07235	6.07052	-0.646623	0.790217	-0.818286	0.413194	0.829387	7.20475	5.52585	9.51883	4.49945	4.21587	5.4584
CHL79_08730	17.0598	-0.491137	0.599337	-0.819467	0.41252	0.829387	33.4038	15.1961	15.8647	19.4976	18.3965	0
CHL79_02760	12.9148	-0.475087	0.579392	-0.819975	0.41223	0.829387	18.3394	15.8868	12.6918	11.6986	13.4141	5.4584
CHL79_19230	15.9498	-0.462966	0.56266	-0.822816	0.410612	0.829387	19.6493	10.361	25.3836	13.1984	10.7313	16.3752
CHL79_08735	16.9544	-0.421475	0.513714	-0.820446	0.411962	0.829387	18.9943	19.3405	19.0377	13.7983	14.1807	16.3752
cysK	61.5891	-0.363823	0.444197	-0.819056	0.412754	0.829387	62.2228	42.8253	95.1883	44.6945	31.8107	92.7928
CHL79_12720	87.6847	-0.331672	0.402004	-0.825046	0.409346	0.829387	116.586	46.9697	130.091	74.9908	70.1368	87.3344
CHL79_11825	101.061	-0.307408	0.373787	-0.822417	0.41084	0.829387	91.0418	86.3414	152.301	81.29	64.3879	131.002
CHL79_15710	65.3667	-0.289346	0.353596	-0.818297	0.413187	0.829387	60.9128	82.197	76.1507	64.792	59.0222	49.1256
CHL79_04810	201.994	-0.26114	0.318821	-0.819079	0.412741	0.829387	239.722	163.703	250.663	148.782	174.384	234.711
tolB	107.567	0.263361	0.319975	0.823067	0.41047	0.829387	111.346	100.847	82.4966	125.984	126.476	98.2512
iscA	126.068	0.276412	0.337196	0.819736	0.412367	0.829387	83.837	113.971	145.955	150.581	109.229	152.835
CHL79_07500	50.7659	0.319238	0.388567	0.821578	0.411317	0.829387	45.8484	35.2273	50.7671	49.1939	47.1411	76.4176
CHL79_10850	28.3206	0.376015	0.456204	0.824224	0.409812	0.829387	28.819	26.2478	22.2106	34.4957	41.7755	16.3752
CHL79_07945	28.0668	0.378493	0.461599	0.81996	0.412239	0.829387	23.5792	29.0107	19.0377	23.3971	40.6257	32.7504
CHL79_19225	15.7821	0.444448	0.540256	0.822663	0.4107	0.829387	15.0645	10.361	15.8647	17.0979	19.9296	16.3752
gspF	18.9716	0.463586	0.566235	0.818716	0.412948	0.829387	24.2341	20.0312	3.17294	25.1969	30.2776	10.9168
CHL79_12805	5.0162	0.75907	0.922657	0.8227	0.410679	0.829387	7.20475	2.07219	3.17294	9.59882	8.04849	0
fabG	60.5127	-0.300625	0.368002	-0.816911	0.41398	0.829673	49.1233	71.836	79.3236	53.6934	49.0574	60.0424
CHL79_05170	95.2781	-0.281892	0.34486	-0.81741	0.413694	0.829673	92.3517	84.9599	142.782	96.5881	78.5685	76.4176
CHL79_06195	21.1106	0.441888	0.540728	0.817209	0.413809	0.829673	15.7194	29.7014	9.51883	26.6967	34.1102	10.9168
CHL79_01075	5.9058	-0.676439	0.830402	-0.814593	0.415305	0.830182	5.89479	6.21658	12.6918	4.49945	6.13218	0
CHL79_15315	6.09314	-0.664858	0.815857	-0.81492	0.415118	0.830182	5.89479	6.90731	12.6918	5.6993	5.36566	0
CHL79_27825	6.9771	-0.649876	0.796745	-0.815664	0.414692	0.830182	8.5147	4.83512	15.8647	6.89915	5.74892	0
CHL79_18310	28.3876	-0.359044	0.440732	-0.814655	0.41527	0.830182	30.7839	31.0829	38.0753	29.0964	24.912	16.3752
CHL79_00670	62.5922	0.310511	0.380624	0.815795	0.414617	0.830182	44.5384	53.1863	69.8048	77.0905	49.0574	81.876
CHL79_21630	7.56974	-0.645831	0.793947	-0.813444	0.415964	0.831069	6.54977	6.21658	19.0377	4.79941	8.81501	0
CHL79_22470	6.30772	-0.639262	0.786943	-0.812336	0.416599	0.83148	8.5147	7.59804	9.51883	5.6993	6.51544	0
CHL79_06005	23.6133	-0.408432	0.50257	-0.812688	0.416397	0.83148	31.4389	34.5365	19.0377	23.997	27.2115	5.4584
CHL79_11460	5.98575	0.646573	0.79948	0.808743	0.418663	0.835169	4.58484	4.14439	6.34589	8.099	7.28196	5.4584
selB	20.5651	-0.447089	0.553091	-0.808347	0.418891	0.835193	31.4389	29.0107	15.8647	23.6971	23.3789	0
CHL79_22995	6.32044	0.655671	0.812276	0.807202	0.41955	0.836077	4.58484	2.76292	9.51883	8.69893	6.8987	5.4584
CHL79_23780	79.5083	0.31983	0.396765	0.806096	0.420188	0.836917	93.0067	71.1453	53.9401	114.586	106.163	38.2088
CHL79_06905	13.8803	-0.480091	0.596914	-0.804288	0.421231	0.837253	15.7194	12.4332	15.8647	8.99889	8.43175	21.8336
garD	23.4407	-0.472753	0.58846	-0.803373	0.421759	0.837253	25.5441	22.7941	41.2483	13.4983	37.5596	0
CHL79_23495	21.6466	-0.381283	0.473753	-0.804815	0.420927	0.837253	21.6142	27.6292	25.3836	20.0975	18.7798	16.3752
CHL79_01725	79.8378	0.29218	0.363708	0.803338	0.421779	0.837253	59.6029	83.5784	63.4589	70.1913	76.6522	125.543
CHL79_08245	31.9953	0.367326	0.45655	0.804568	0.421069	0.837253	17.6844	37.2995	28.5565	41.0949	29.1279	38.2088
CHL79_11280	18.0096	0.417859	0.519188	0.80483	0.420918	0.837253	16.3744	14.5053	12.6918	16.498	20.6961	27.292
CHL79_04700	8.36712	0.58107	0.723461	0.803181	0.42187	0.837253	8.5147	5.52585	3.17294	7.79904	8.81501	16.3752
CHL79_01055	5.701	-0.682884	0.851442	-0.802032	0.422534	0.838142	7.20475	4.14439	12.6918	4.79941	5.36566	0
hpaE	5.92924	-0.643448	0.806006	-0.798317	0.424686	0.838867	4.58484	7.59804	9.51883	4.19948	4.21587	5.4584
CHL79_02325	7.18754	-0.63511	0.796213	-0.797663	0.425066	0.838867	3.27488	11.0517	12.6918	7.19911	3.44935	5.4584
CHL79_01675	10.2218	-0.602507	0.754471	-0.798582	0.424533	0.838867	7.20475	11.0517	12.6918	5.09937	3.44935	21.8336
CHL79_02885	13.404	-0.471635	0.590282	-0.798998	0.424291	0.838867	15.7194	10.361	19.0377	10.4987	8.43175	16.3752
CHL79_11550	19.8569	-0.388502	0.485453	-0.800287	0.423544	0.838867	24.8891	20.7219	22.2106	17.6978	17.2468	16.3752
CHL79_25320	64.3321	-0.278646	0.348715	-0.799065	0.424253	0.838867	67.4626	69.7638	76.1507	52.4935	65.5377	54.584
ppk2	139.685	-0.259275	0.323957	-0.800337	0.423516	0.838867	119.206	172.683	158.647	103.187	126.093	158.294
CHL79_18890	115.803	0.275732	0.344999	0.799224	0.424161	0.838867	77.9422	93.2487	142.782	109.487	113.062	158.294
CHL79_27535	10.4486	0.534498	0.668761	0.799236	0.424153	0.838867	14.4095	8.28877	3.17294	16.7979	14.5639	5.4584
CHL79_03480	8.73855	0.554501	0.695091	0.797739	0.425022	0.838867	7.85972	10.361	3.17294	11.3986	14.1807	5.4584
CHL79_12280	7.35073	-0.607915	0.764607	-0.795069	0.426574	0.839275	4.58484	7.59804	15.8647	5.99926	4.59913	5.4584
thiD	26.5274	-0.37896	0.475816	-0.796442	0.425775	0.839275	17.6844	36.6087	34.9024	21.5973	21.0794	27.292
CHL79_15015	39.0007	0.326342	0.410105	0.795752	0.426176	0.839275	33.4038	28.32	47.5942	47.0942	44.8416	32.7504
CHL79_24910	11.8838	0.498197	0.626489	0.795221	0.426485	0.839275	7.85972	6.90731	15.8647	10.4987	13.7974	16.3752
CHL79_05825	5.26401	0.697496	0.875818	0.796394	0.425803	0.839275	3.92986	4.14439	6.34589	7.19911	9.96479	0
CHL79_04305	5.29773	0.702043	0.882205	0.795782	0.426159	0.839275	3.27488	4.83512	6.34589	6.59919	10.7313	0
CHL79_23605	10.6041	-0.503286	0.63413	-0.793664	0.427391	0.840457	18.3394	10.361	9.51883	9.59882	10.3481	5.4584
CHL79_26720	24.6297	-0.484744	0.611173	-0.793136	0.427699	0.840634	29.474	6.21658	50.7671	20.9974	13.0309	27.292
CHL79_02990	45.7902	-0.306303	0.386422	-0.792666	0.427973	0.840746	50.4332	58.0214	41.2483	46.4943	34.8768	43.6672
CHL79_28800	8.38985	0.555755	0.702105	0.791556	0.42862	0.84159	5.23981	6.21658	9.51883	8.099	10.3481	10.9168
CHL79_12815	82.5565	0.264055	0.333957	0.790686	0.429127	0.842159	77.2873	67.6916	76.1507	86.0894	78.9518	109.168
CHL79_28230	11.2579	0.497131	0.629731	0.789434	0.429859	0.84274	11.1346	11.0517	3.17294	14.6982	11.1146	16.3752
CHL79_17110	5.73214	0.650485	0.823783	0.789632	0.429743	0.84274	3.92986	4.14439	6.34589	5.6993	8.81501	5.4584
CHL79_26845	17.587	-0.419542	0.533263	-0.786745	0.431431	0.842918	15.7194	16.5775	31.7294	14.0983	16.4802	10.9168
CHL79_24185	26.8753	-0.361403	0.459233	-0.78697	0.431299	0.842918	29.474	29.0107	38.0753	25.7968	27.9781	10.9168
mscL	44.5544	-0.347439	0.440612	-0.788536	0.430383	0.842918	53.7081	37.9902	47.5942	29.0964	27.9781	70.9592
CHL79_11970	61.3723	-0.346778	0.441057	-0.786241	0.431726	0.842918	48.4683	43.516	111.053	44.9945	38.3261	81.876
CHL79_27745	66.1654	0.272516	0.346289	0.786961	0.431305	0.842918	57.638	54.5677	66.6318	69.5914	66.6874	81.876
CHL79_23930	9.9298	0.514772	0.653679	0.787499	0.43099	0.842918	6.54977	6.90731	12.6918	11.3986	11.1146	10.9168
CHL79_20200	7.39899	0.630311	0.801477	0.786436	0.431612	0.842918	12.4446	4.14439	0	11.9985	10.3481	5.4584
CHL79_22715	5.76119	0.653505	0.831506	0.78593	0.431908	0.842918	4.58484	4.14439	3.17294	5.99926	5.74892	10.9168
CHL79_19770	5.59702	0.705799	0.896869	0.786959	0.431306	0.842918	3.27488	2.76292	6.34589	2.99963	7.28196	10.9168
CHL79_16505	5.71675	-0.738093	0.940376	-0.784892	0.432517	0.843181	11.1346	6.21658	0	4.49945	1.53304	10.9168
CHL79_14585	23.6409	-0.434199	0.554461	-0.783102	0.433567	0.843181	47.8133	24.1756	6.34589	25.1969	16.4802	21.8336
CHL79_16130	18.7722	-0.387363	0.494591	-0.783199	0.43351	0.843181	19.6493	22.1034	22.2106	16.198	16.097	16.3752
CHL79_11930	48.6391	-0.298289	0.380445	-0.784053	0.433009	0.843181	64.8427	47.6604	47.5942	48.594	39.4759	43.6672
CHL79_08395	205.357	0.261054	0.33315	0.783591	0.43328	0.843181	187.323	255.57	114.226	236.971	236.089	201.961
CHL79_08260	7.65514	0.569734	0.726593	0.784117	0.432972	0.843181	9.16968	6.21658	3.17294	10.7987	11.1146	5.4584
CHL79_06600	4.9117	0.684054	0.872498	0.784018	0.43303	0.843181	3.92986	4.14439	3.17294	5.09937	7.66522	5.4584
CHL79_01030	5.99213	0.638124	0.815263	0.782722	0.433791	0.843191	3.27488	5.52585	6.34589	9.59882	5.74892	5.4584
CHL79_03925	65.8981	-0.282161	0.360903	-0.781818	0.434321	0.843799	75.9773	55.2585	85.6695	62.3923	50.5905	65.5008
CHL79_10525	39.8566	0.326725	0.418268	0.781138	0.434721	0.843842	32.7488	26.9385	44.4212	40.495	34.4935	60.0424
CHL79_26070	14.1595	0.445897	0.570902	0.781039	0.434779	0.843842	9.82465	15.1961	12.6918	20.9974	15.3304	10.9168
CHL79_11230	8.04107	-0.5462	0.699767	-0.780546	0.43507	0.843946	7.20475	12.4332	9.51883	7.49908	6.13218	5.4584
CHL79_17960	5.91574	0.624384	0.80028	0.780208	0.435269	0.843946	5.23981	5.52585	3.17294	6.89915	9.19827	5.4584
CHL79_14990	24.848	-0.954181	1.22507	-0.778877	0.436052	0.844197	38.6436	16.5775	38.0753	3.59956	3.06609	49.1256
CHL79_14380	29.6851	-0.341691	0.438572	-0.779097	0.435922	0.844197	26.8541	29.7014	44.4212	23.3971	26.445	27.292
[truncated: 3,649 more rows]

## Sheet: CAN-P2vP7
DeseqGene#	Gene	baseMean	log2FoldChange	lfcSE	stat	pvalue	padj	CAND2P.1	CAND2P.2	CAND2P.3	CAND7P.1	CAND7P.2	CAND7P.3
1	CHL79_18715	383.675	-5.40082	0.489715	-11.0285	2.78439e-28	1.41169e-24	972.772	839.736	436.829	11.8838	22.7575	18.0724
2	CHL79_20265	1022.87	-4.75566	0.476975	-9.97046	2.05281e-23	5.20387e-20	1099.61	2816.22	2002.34	57.7215	107.094	54.2172
3	CHL79_22420	3269.92	-4.24069	0.441165	-9.61249	7.08135e-22	1.19675e-18	3808.32	9897.73	4928.01	337.84	279.783	367.827
4	CHL79_24740	521.859	-5.57051	0.583037	-9.55431	1.24412e-21	1.57692e-18	1109.82	1606.57	350.978	15.2792	18.7414	29.7663
5	CHL79_18645	2504.12	-2.91126	0.324295	-8.97719	2.77775e-19	2.81664e-16	4917.07	3989.87	4354.83	544.959	685.401	532.604
6	CHL79_26235	999.264	-3.34241	0.408599	-8.18018	2.83432e-16	2.395e-13	1361.34	2299.6	1795.29	222.397	202.14	114.813
7	CHL79_18710	505.841	-3.71888	0.461599	-8.05652	7.84945e-16	5.68524e-13	1421	902.739	497.43	59.4192	78.9818	75.4789
9	CHL79_26240	357.515	-3.75649	0.4729	-7.94353	1.96503e-15	1.10697e-12	475.1	922.54	600.956	23.7677	64.2564	58.4695
8	CHL79_22425	461.134	-3.45744	0.434624	-7.955	1.79128e-15	1.10697e-12	517.558	1195.25	823.158	69.6053	96.3846	64.848
10	CHL79_18720	118.701	-6.49652	0.836736	-7.76411	8.22181e-15	4.16846e-12	234.325	387.917	82.4841	0	5.3547	2.12616
11	CHL79_20270	1311.62	-3.63884	0.475204	-7.65741	1.89715e-14	8.74412e-12	1914.37	3907.07	1462.83	210.514	246.316	128.633
12	CHL79_18650	841.992	-2.98215	0.397485	-7.50254	6.25948e-14	2.64463e-11	1567.72	1383.36	1531.85	230.886	227.575	110.561
13	CHL79_13595	362.077	-4.26944	0.628536	-6.79267	1.10076e-11	4.29298e-09	1175.39	559.824	331.62	11.8838	26.7735	66.9742
14	CHL79_05790	3907.75	-3.07317	0.460117	-6.6791	2.40408e-11	8.12579e-09	8123.45	3651.46	9182.67	531.377	926.363	1031.19
15	CHL79_18635	3227.33	-2.46094	0.368118	-6.68521	2.30599e-11	8.12579e-09	4981.56	5446.14	5961.58	677.378	1017.39	1279.95
16	CHL79_22430	212.428	-3.2347	0.487485	-6.63548	3.23457e-11	1.02496e-08	196.167	500.422	455.346	39.0469	54.8857	28.7032
17	CHL79_13600	1621.07	-4.64688	0.717393	-6.47745	9.32859e-11	2.78212e-08	3368.16	3916.07	2070.52	32.2561	37.4829	301.915
19	CHL79_22150	278.103	-3.31034	0.522011	-6.34152	2.27515e-10	6.07106e-08	256.898	743.432	515.947	30.5584	80.3205	41.4602
18	CHL79_18655	202.593	-2.9358	0.462356	-6.34967	2.15781e-10	6.07106e-08	425.655	420.318	229.777	27.163	66.9337	45.7125
20	CHL79_05035	262.883	2.08527	0.338648	6.15761	7.38502e-10	1.8721e-07	115.55	82.8036	101.843	444.795	423.021	409.287
21	CHL79_18705	129.111	-2.99475	0.488719	-6.12775	8.91279e-10	2.1518e-07	327.84	224.11	137.193	16.9769	33.4669	35.0817
22	CHL79_03940	584.141	-2.30678	0.391674	-5.88953	3.87284e-09	8.92514e-07	791.116	1225.85	899.75	132.42	240.961	214.743
23	CHL79_18640	6448.33	-2.14407	0.367455	-5.83491	5.38189e-09	1.18635e-06	10863.3	9991.33	10698.5	1561.88	2654.59	2920.29
24	CHL79_21445	909.947	-4.79029	0.829779	-5.77297	7.78855e-09	1.64533e-06	404.157	4620.8	244.086	83.1868	46.8536	60.5957
25	CHL79_02780	1131.29	2.44915	0.428577	5.71461	1.09955e-08	2.22989e-06	335.902	401.417	313.103	2532.95	2206.14	998.234
26	CHL79_10020	388.496	-3.1355	0.567948	-5.52076	3.37542e-08	6.58208e-06	234.325	777.634	1081.55	45.8376	109.771	81.8573
27	CHL79_22140	135.15	-2.20926	0.406646	-5.43288	5.54529e-08	1.04128e-05	195.629	291.613	180.118	37.3492	56.2243	49.9649
28	CHL79_26615	1058.21	-2.80607	0.519903	-5.39729	6.76563e-08	1.22506e-05	722.324	2912.53	1920.7	259.747	187.414	346.565
29	CHL79_26595	739.93	-3.24852	0.607036	-5.35145	8.72513e-08	1.52539e-05	303.118	1800.08	1913.13	186.746	141.9	94.6143
30	CHL79_03935	198.863	-2.21387	0.415258	-5.33132	9.7502e-08	1.64778e-05	325.153	385.217	272.703	47.5353	61.579	100.993
31	CHL79_01785	1618.04	-2.03979	0.390693	-5.22095	1.78004e-07	2.84483e-05	3575.61	1723.57	2509.03	733.402	601.065	565.56
33	CHL79_24935	193.366	1.87087	0.358644	5.21652	1.82319e-07	2.84483e-05	87.6032	72.0031	89.2175	288.607	370.813	251.951
32	CHL79_02615	338.342	3.5189	0.67494	5.21364	1.85167e-07	2.84483e-05	76.3169	16.2007	69.859	653.611	1053.54	160.525
34	CHL79_02740	61.091	2.1043	0.407214	5.16755	2.37189e-07	3.51611e-05	20.9603	18.9008	29.4586	100.164	89.6912	107.371
35	CHL79_25525	540.3	2.7958	0.541482	5.16323	2.4273e-07	3.51611e-05	148.334	120.605	138.876	962.59	1571.6	299.789
36	mgtA	307.798	-2.20731	0.428978	-5.14551	2.66789e-07	3.75728e-05	423.505	514.822	580.756	101.861	64.2564	161.589
37	CHL79_20865	5285.6	-2.29379	0.447627	-5.12433	2.98596e-07	4.09157e-05	5816.75	8850.08	11675.7	1042.38	2508.68	1820
38	CHL79_12470	171.641	-3.85309	0.767631	-5.01946	5.18183e-07	6.91365e-05	331.602	365.416	267.653	5.09307	2.67735	57.4064
39	CHL79_20140	243.85	2.33251	0.466064	5.0047	5.59488e-07	7.27334e-05	72.5548	74.7032	95.1092	393.864	623.822	203.049
40	CHL79_26605	678.88	-2.87191	0.580239	-4.94953	7.43921e-07	9.42919e-05	368.686	1754.18	1461.99	88.2799	167.334	232.815
41	CHL79_09675	130.534	-2.53482	0.518063	-4.89287	9.93764e-07	0.000122887	107.489	183.608	377.07	39.0469	33.4669	42.5233
42	CHL79_26600	1416.1	-2.84801	0.584756	-4.87043	1.11353e-06	0.000134419	625.046	3597.46	3238.76	259.747	302.54	473.072
43	CHL79_12965	189.408	-1.75783	0.363716	-4.83298	1.34507e-06	0.000158593	327.303	224.11	325.728	84.8845	82.9978	91.4251
44	CHL79_05785	1717.95	-2.72826	0.56797	-4.80352	1.55898e-06	0.000179637	1868.69	2674.92	4413.74	137.513	670.676	542.172
45	CHL79_22075	583.614	-2.48064	0.517624	-4.79235	1.64838e-06	0.000185718	1077.57	1082.75	808.008	232.584	242.3	58.4695
47	CHL79_04345	248.893	-1.83962	0.386701	-4.75722	1.96278e-06	0.00021173	496.598	338.415	332.462	84.8845	137.883	103.119
46	CHL79_00510	523.481	3.02883	0.636159	4.76112	1.92524e-06	0.00021173	64.4932	117.005	161.602	1359.85	1247.64	190.292
48	CHL79_16190	430.531	3.89491	0.822254	4.73687	2.1704e-06	0.000229249	46.2201	58.5025	58.0756	353.12	2006.67	60.5957
49	CHL79_20145	423.687	2.27735	0.483464	4.71048	2.47132e-06	0.000255706	124.149	141.306	169.177	923.544	896.912	287.032
50	CHL79_25925	117.811	2.42821	0.517797	4.6895	2.73867e-06	0.000277701	47.8324	29.7013	32.8253	117.141	350.733	128.633
51	CHL79_02355	89.0185	-2.47495	0.52999	-4.6698	3.01496e-06	0.000299723	119.312	131.406	202.002	16.9769	49.531	14.8832
52	CHL79_26610	948.464	-2.64961	0.575777	-4.6018	4.18859e-06	0.000408388	544.967	2722.62	1642.11	161.281	222.22	397.593
53	msuE	121.255	2.456	0.536482	4.57797	4.69513e-06	0.000449137	34.3964	27.9012	49.6588	280.119	261.042	74.4158
54	CHL79_11660	167.042	2.97822	0.657182	4.5318	5.84842e-06	0.000549101	38.6959	24.3011	49.6588	388.771	449.795	51.028
57	lipB	135.869	1.54413	0.342623	4.50681	6.581e-06	0.000585363	74.1672	62.1027	71.5424	213.909	202.14	191.355
56	CHL79_25040	159.953	1.90924	0.423096	4.51254	6.40571e-06	0.000585363	65.5681	78.3034	58.0756	285.212	147.254	325.303
55	CHL79_18005	62.3336	2.19414	0.486845	4.50685	6.57979e-06	0.000585363	24.7224	16.2007	26.0919	98.466	57.563	150.958
58	CHL79_26645	1338.63	-1.3554	0.303393	-4.46747	7.91513e-06	0.000691892	2049.27	1820.78	1904.71	752.077	746.98	757.978
59	CHL79_27455	288.368	-1.81758	0.409158	-4.44225	8.90217e-06	0.000764983	268.184	494.121	585.806	122.234	136.545	123.318
60	CHL79_26245	493.404	-1.87916	0.423434	-4.4379	9.08416e-06	0.000767612	689.002	1102.55	535.305	251.258	235.607	146.705
61	CHL79_10340	140.209	-3.16359	0.717197	-4.41104	1.02873e-05	0.000841237	565.39	118.805	73.2257	16.9769	20.0801	46.7756
62	CHL79_21045	2015.12	-2.38165	0.539575	-4.41393	1.01511e-05	0.000841237	6622.38	1762.28	1759.1	679.076	674.692	593.2
63	CHL79_03130	129.763	-1.6451	0.373699	-4.40221	1.07154e-05	0.000862335	216.052	196.209	178.435	54.3261	54.8857	78.6681
64	CHL79_11665	77.7899	2.73396	0.62221	4.39395	1.11307e-05	0.000881763	20.9603	17.1007	22.7252	164.676	211.511	29.7663
65	CHL79_09680	134.6	-2.60055	0.594607	-4.37357	1.22233e-05	0.000953419	96.7398	216.909	380.437	15.2792	58.9017	39.334
66	CHL79_23030	218.35	-1.84378	0.42235	-4.36551	1.26826e-05	0.000974251	343.426	359.116	320.678	147.699	61.579	77.605
67	CHL79_06905	187.919	-1.47558	0.338381	-4.36071	1.29639e-05	0.000980996	270.334	269.112	289.536	101.861	108.433	88.2358
68	CHL79_11910	387.921	1.46395	0.336167	4.35484	1.33165e-05	0.000992865	214.44	186.308	217.994	658.704	582.323	467.756
69	CHL79_07740	928.218	-1.66747	0.383935	-4.3431	1.40487e-05	0.00103227	1107.67	1267.25	1860.94	400.655	570.275	362.511
70	CHL79_23235	294.142	-1.66924	0.387466	-4.30809	1.64671e-05	0.00119269	346.651	446.419	548.772	168.071	153.948	100.993
71	CHL79_10350	486.686	-3.3916	0.788503	-4.30132	1.69786e-05	0.00121242	2123.44	396.917	146.451	35.6515	70.9498	146.705
72	CHL79_25920	449.579	2.00908	0.470231	4.27254	1.93255e-05	0.00136084	200.466	139.506	196.11	1195.17	562.243	403.971
73	CHL79_12960	141.58	-1.63389	0.385737	-4.23575	2.27787e-05	0.00158202	201.004	198.009	242.402	93.373	56.2243	58.4695
74	CHL79_08330	120.202	-1.51131	0.35758	-4.2265	2.37354e-05	0.0016262	168.757	170.107	195.269	62.8145	56.2243	68.0373
75	CHL79_22845	27.5732	2.6229	0.622089	4.21628	2.48368e-05	0.00167897	5.91188	6.30027	10.9418	54.3261	70.9498	17.0093
77	CHL79_23985	3172.61	-2.22086	0.530634	-4.18529	2.84805e-05	0.00187527	3046.23	4664.9	7963.93	544.959	947.782	1867.84
76	CHL79_11405	428.877	1.68538	0.402601	4.18623	2.83632e-05	0.00187527	195.629	197.109	217.152	976.172	488.616	498.586
79	CHL79_10755	62.0806	-3.6674	0.879095	-4.17179	3.02216e-05	0.00196023	297.206	15.3007	32.8253	8.48845	8.03205	10.6308
78	CHL79_07110	351.194	1.5181	0.364437	4.16561	3.10525e-05	0.00196023	217.665	189.008	138.035	609.471	425.699	527.289
80	CHL79_26445	367.861	1.73844	0.41705	4.16842	3.06715e-05	0.00196023	212.29	171.007	125.41	539.866	376.168	782.429
81	grxC	439.908	1.98154	0.475911	4.16367	3.13172e-05	0.00196023	142.422	145.806	244.927	1076.34	665.321	364.637
82	CHL79_10775	1352.17	-5.42528	1.30621	-4.15347	3.27474e-05	0.00202475	7151.76	229.51	547.089	79.7914	54.8857	49.9649
83	CHL79_18275	461.125	1.61624	0.389779	4.14655	3.37519e-05	0.00206171	233.788	189.008	257.552	584.005	977.233	525.163
84	CHL79_04340	586.805	-1.72704	0.418394	-4.12778	3.66287e-05	0.00220618	1274.82	827.136	600.956	325.957	293.17	198.796
85	CHL79_26140	71.0822	1.59997	0.387821	4.12554	3.69873e-05	0.00220618	31.7092	44.1019	30.3003	101.861	116.465	102.056
86	CHL79_28275	62.4954	2.47214	0.601636	4.10902	3.97334e-05	0.00234242	17.1982	18.0008	21.8835	169.769	120.481	27.6401
87	xdhB	694.192	-1.29922	0.318477	-4.07949	4.51344e-05	0.00263025	900.755	935.141	1126.16	378.585	410.973	413.539
88	CHL79_21175	337.498	-2.4347	0.598495	-4.06803	4.7412e-05	0.00273158	1177	231.31	300.478	112.048	77.6431	126.507
89	CHL79_21630	113.685	-1.61765	0.398269	-4.06169	4.87177e-05	0.00274108	129.524	187.208	198.635	42.4423	61.579	62.7219
90	flgB	811.328	-1.55167	0.382241	-4.0594	4.91989e-05	0.00274108	1175.39	1014.34	1439.26	439.702	520.744	278.528
91	hscB	353.654	1.49147	0.367009	4.06384	4.82724e-05	0.00274108	206.378	196.209	154.026	529.679	388.216	647.417
92	CHL79_25940	243.203	-1.39116	0.343022	-4.0556	5.00056e-05	0.00275575	406.845	346.515	303.003	125.629	148.593	128.633
93	CHL79_26800	254.715	1.47631	0.364738	4.0476	5.17464e-05	0.00282101	167.682	102.604	132.985	421.027	321.282	382.71
94	CHL79_00180	31.54	2.00281	0.496361	4.03499	5.46047e-05	0.00294517	11.8238	9.90043	15.9918	49.233	68.2724	34.0186
95	CHL79_00150	73.8176	1.67012	0.415454	4.01999	5.82017e-05	0.00310613	26.8722	40.5018	38.717	135.815	119.142	81.8573
96	CHL79_09610	48.9721	-1.89123	0.471467	-4.01137	6.03683e-05	0.0031882	67.7178	73.8032	90.9009	10.1861	26.7735	24.4509
97	CHL79_09630	53.1887	-2.30254	0.575945	-3.99784	6.39225e-05	0.0033411	57.5064	83.7036	125.41	10.1861	9.37072	32.9556
98	CHL79_22055	173.661	-1.42083	0.356564	-3.98478	6.75429e-05	0.00349431	255.286	251.111	252.502	78.0938	117.803	87.1728
100	CHL79_21155	238.153	-1.93826	0.488069	-3.97128	7.14886e-05	0.0035534	556.254	284.412	293.744	56.0238	84.3365	154.147
101	CHL79_22165	118.973	-1.77717	0.447309	-3.97301	7.09689e-05	0.0035534	130.061	228.61	195.269	30.5584	60.2404	69.1004
102	CHL79_24405	477.644	-1.31322	0.330349	-3.97525	7.03043e-05	0.0035534	671.267	602.126	770.132	256.351	311.911	254.077
99	CHL79_15435	103.131	1.5241	0.383375	3.97549	7.02356e-05	0.0035534	63.4183	48.6021	47.1338	140.908	190.092	128.633
103	CHL79_06100	120.665	-3.09252	0.782128	-3.95398	7.68612e-05	0.00378336	363.312	260.111	24.4086	18.6746	46.8536	10.6308
105	CHL79_22285	266.962	-1.95491	0.495937	-3.94185	8.08558e-05	0.00388766	503.047	242.111	526.888	149.397	127.174	53.1541
106	CHL79_23980	429.99	-1.81045	0.459436	-3.94059	8.12805e-05	0.00388766	679.866	533.723	795.383	135.815	120.481	314.672
104	CHL79_07695	235.619	-1.71804	0.435489	-3.94509	7.97695e-05	0.00388766	301.506	293.413	489.013	98.466	157.964	73.3527
107	CHL79_27410	32.0945	-1.86083	0.47306	-3.9336	8.36816e-05	0.0039651	52.132	50.4022	47.9755	16.9769	13.3867	11.6939
109	CHL79_24240	40.5872	-2.38464	0.607276	-3.92678	8.60907e-05	0.0040044	28.4845	104.405	72.384	6.79076	13.3867	18.0724
108	CHL79_00965	4246.35	2.20967	0.562471	3.92851	8.54737e-05	0.0040044	990.508	2464.31	1074.82	2465.05	9256.94	9226.49
110	CHL79_14595	155.696	-1.39637	0.358814	-3.89162	9.95773e-05	0.00458961	269.796	193.508	213.785	78.0938	89.6912	89.2989
111	CHL79_12545	28.6299	-2.57913	0.663801	-3.8854	0.000102163	0.00461827	83.3037	26.1011	37.8754	3.39538	14.7254	6.37849
113	uraH	213.987	-1.92501	0.495403	-3.88575	0.000102015	0.00461827	319.241	485.121	211.26	132.42	45.5149	90.362
112	CHL79_22160	110.994	-1.79066	0.461086	-3.88357	0.000102932	0.00461827	123.074	180.908	212.102	52.6284	69.6111	27.6401
114	CHL79_21685	290.339	-1.43313	0.369255	-3.88115	0.000103964	0.00462367	336.439	437.419	496.588	193.537	152.609	125.444
115	trxB	907.731	1.29336	0.335039	3.86032	0.000113238	0.00499231	551.417	449.119	577.389	1443.04	1050.86	1374.57
116	CHL79_09625	109.468	-2.12436	0.554635	-3.8302	0.00012804	0.0055374	73.6297	159.307	302.161	30.5584	34.8055	56.3434
118	CHL79_23020	191.105	-1.51956	0.396832	-3.82923	0.000128544	0.0055374	289.144	264.611	295.428	137.513	64.2564	95.6774
117	CHL79_18775	538.334	1.3157	0.34365	3.82859	0.000128878	0.0055374	356.862	247.511	320.678	782.635	867.461	654.859
119	CHL79_18050	693.492	-1.6405	0.429366	-3.82074	0.000133049	0.00566857	1163.03	1279.86	707.007	444.795	204.817	361.448
120	CHL79_26380	1544.92	1.88193	0.493134	3.81627	0.000135483	0.00572417	598.712	683.13	696.065	4082.95	2175.35	1033.32
121	CHL79_21790	3347.65	-1.41742	0.371725	-3.8131	0.000137236	0.0057503	3340.21	5096.02	6178.73	1870.85	1551.52	2048.56
123	CHL79_23990	2534.08	-1.82031	0.478035	-3.80791	0.000140149	0.00577686	1998.21	3218.54	6633.24	906.567	1149.92	1298.02
122	CHL79_08435	344.936	1.51305	0.397317	3.80816	0.000140003	0.00577686	160.158	187.208	189.377	646.82	575.63	310.42
124	CHL79_24340	2805.97	-1.47843	0.388949	-3.80109	0.000144063	0.00589031	3824.98	4249.98	4316.11	1054.27	1235.6	2154.87
125	CHL79_11050	39.9157	-1.93888	0.511256	-3.79239	0.000149204	0.00605171	37.0836	67.5029	85.8508	13.5815	17.4028	18.0724
126	CHL79_01490	259.167	-1.57883	0.418505	-3.77255	0.000161584	0.00650185	466.501	352.815	345.928	88.2799	194.108	107.371
127	CHL79_17965	69.3707	-1.71036	0.455476	-3.75511	0.000173263	0.00691689	93.5151	150.307	75.7507	25.4654	30.7895	40.3971
129	CHL79_21420	185.64	-1.41892	0.378996	-3.74389	0.000181196	0.00715163	216.59	259.211	335.828	79.7914	104.417	118.002
128	CHL79_16600	359.041	1.26746	0.338637	3.74282	0.000181964	0.00715163	221.964	189.908	220.519	405.748	562.243	553.866
130	CHL79_14600	48.516	-1.67168	0.448447	-3.72771	0.000193226	0.00747829	94.59	65.7029	60.6006	28.8607	20.0801	21.2616
131	CHL79_15060	69.7087	1.43931	0.385943	3.72933	0.00019199	0.00747829	37.621	37.8016	37.0337	123.931	82.9978	98.8667
132	msrA	954.839	-1.64036	0.440591	-3.72308	0.000196804	0.00755907	879.795	2068.29	1388.76	600.982	471.213	319.988
133	CHL79_02700	24.8476	2.42579	0.652196	3.71942	0.000199677	0.00761174	5.91188	10.8005	6.7334	57.7215	56.2243	11.6939
134	CHL79_01915	5535.34	1.76155	0.473882	3.71728	0.000201383	0.00761948	1848.8	2732.52	2982.9	13932.9	7274.36	4440.5
135	CHL79_21490	895.221	-1.31845	0.355395	-3.70981	0.000207417	0.00778966	1477.97	1090.85	1264.2	563.633	593.033	381.647
136	CHL79_08295	94.1354	-1.39317	0.375904	-3.70618	0.000210411	0.00784398	123.074	126.906	159.077	56.0238	45.5149	54.2172
137	CHL79_09575	31.9248	-1.80616	0.488868	-3.69457	0.000220262	0.0081513	39.2334	54.0023	56.3922	10.1861	14.7254	17.0093
139	CHL79_09710	49.668	-1.84546	0.500839	-3.68474	0.000228937	0.00829331	58.5813	75.6033	100.159	13.5815	16.0641	34.0186
140	CHL79_20930	76.5946	-1.70206	0.461932	-3.68465	0.000229015	0.00829331	79.5416	118.805	154.026	22.07	46.8536	38.271
141	prpF	665.882	-1.41574	0.384061	-3.68624	0.000227596	0.00829331	799.178	918.94	1189.29	247.863	388.216	451.81
138	CHL79_08535	99.6999	1.59097	0.431994	3.68285	0.000230642	0.00829331	40.3082	51.3022	58.0756	91.6753	204.817	152.021
142	fdx	120.452	1.77291	0.483851	3.66416	0.000248148	0.00885992	68.2553	55.8024	39.5587	142.606	112.449	304.042
144	CHL79_19665	170.182	-3.00714	0.822001	-3.65832	0.000253877	0.00898539	37.621	133.206	737.307	27.163	65.5951	20.1986
143	CHL79_13870	248.653	2.50455	0.68487	3.65698	0.000255206	0.00898539	54.8192	70.203	98.4759	697.751	515.39	55.2803
145	CHL79_06460	446.535	2.42672	0.66553	3.64629	0.000266053	0.00930267	154.246	206.109	59.7589	487.237	1552.86	218.995
147	CHL79_19370	294.613	-1.56188	0.428916	-3.64145	0.00027111	0.00935052	437.479	403.217	478.071	235.979	115.126	97.8036
146	CHL79_13875	132.362	-1.46024	0.400822	-3.64312	0.000269349	0.00935052	158.546	177.308	245.769	91.6753	65.5951	55.2803
148	CHL79_14590	74.1338	-1.55103	0.426707	-3.63488	0.000278112	0.00952723	128.986	72.9032	129.618	35.6515	41.4989	36.1448
149	CHL79_24180	853.205	-1.29824	0.357453	-3.63191	0.000281329	0.00957274	1120.57	1232.15	1286.08	504.214	621.145	355.07
150	CHL79_10530	76.964	-2.55761	0.704957	-3.62804	0.000285579	0.00965256	55.3567	285.312	54.7089	8.48845	33.4669	24.4509
152	CHL79_17045	972.14	-2.62188	0.72363	-3.62323	0.000290943	0.0097098	451.452	1722.67	2844.86	61.1169	227.575	525.163
151	CHL79_03310	635.548	1.32992	0.367066	3.62309	0.000291102	0.0097098	409.532	434.719	240.719	933.73	883.525	911.062
153	CHL79_22610	22.1059	1.84838	0.510546	3.6204	0.000294143	0.00974708	9.13653	9.90043	10.1001	23.7677	36.1442	43.5864
154	CHL79_02610	68.7465	2.8058	0.775447	3.6183	0.000296546	0.00976291	11.8238	5.40023	34.5087	47.5353	271.751	41.4602
155	CHL79_23015	719.499	-1.45186	0.401458	-3.61646	0.000298654	0.00976888	920.64	1009.84	1229.69	561.936	266.396	328.492
156	CHL79_07980	466.368	1.41555	0.391649	3.61433	0.000301129	0.00978668	241.312	198.909	323.203	495.726	649.257	889.8
157	CHL79_21880	18.6628	2.2792	0.631317	3.61024	0.000305919	0.00987905	8.59909	4.5002	5.89172	23.7677	16.0641	53.1541
158	CHL79_05890	42.4217	-1.81724	0.504184	-3.60431	0.00031298	0.00997993	63.4183	54.9024	79.9591	23.7677	8.03205	24.4509
159	raiA	397270	-1.67041	0.463256	-3.6058	0.000311192	0.00997993	428573	781501	603716	282350	189418	98060.8
161	CHL79_12200	657.972	-1.16283	0.323392	-3.59572	0.000323495	0.0100147	805.09	943.241	980.551	402.353	455.149	361.448
164	CHL79_28350	765.347	-1.16114	0.322885	-3.59614	0.00032297	0.0100147	1001.26	1136.75	1035.26	505.912	396.248	516.658
160	CHL79_01755	583.652	1.26607	0.352027	3.59652	0.000322497	0.0100147	269.259	435.619	324.045	865.822	876.832	730.338
165	tolA	71.7835	1.52373	0.42396	3.59403	0.000325597	0.0100147	40.3082	30.6013	40.4004	84.8845	85.6752	148.832
163	CHL79_21885	70.0375	1.79462	0.498344	3.60117	0.000316788	0.0100147	26.8722	33.3014	34.5087	59.4192	84.3365	181.787
162	CHL79_17695	39.1049	1.89005	0.525924	3.59377	0.000325922	0.0100147	16.1233	19.8009	14.3085	47.5353	34.8055	102.056
166	hydA	238.039	-2.13606	0.594839	-3.591	0.000329418	0.0100611	744.359	180.008	239.877	54.3261	68.2724	141.39
167	CHL79_18585	109.367	1.4922	0.415833	3.58845	0.000332648	0.010099	77.9293	52.2023	41.2421	183.351	121.819	179.661
168	CHL79_18800	1146.12	1.42988	0.399062	3.58312	0.000339517	0.0101855	920.64	422.118	517.63	1721.46	1607.75	1687.11
169	garD	251.893	1.9608	0.547114	3.5839	0.000338507	0.0101855	113.401	93.6041	101.843	179.955	779.109	243.446
170	CHL79_18065	339.317	-1.45812	0.407484	-3.57835	0.000345768	0.010312	608.923	420.318	464.604	117.141	174.028	250.887
171	CHL79_18395	217.658	1.67077	0.467151	3.57651	0.000348212	0.0103242	119.312	96.3042	96.7926	200.327	238.284	554.929
172	CHL79_07415	29.6441	2.02457	0.567619	3.56678	0.000361399	0.0106529	15.0484	9.00039	10.9418	39.0469	24.0961	79.7312
173	CHL79_00680	964.511	-2.03649	0.572989	-3.55415	0.0003792	0.011113	496.598	2200.6	1955.21	449.888	491.294	193.481
174	CHL79_04440	1069.72	-1.9295	0.54529	-3.53848	0.000402437	0.0117262	1802.58	2321.2	961.193	305.584	220.881	806.88
175	CHL79_24630	747.626	1.65504	0.46856	3.53219	0.000412135	0.0119401	325.153	320.414	435.146	1648.46	1246.31	510.28
176	CHL79_16820	86.9925	-1.40933	0.399761	-3.52543	0.000422796	0.0121794	91.9028	136.806	150.66	49.233	45.5149	47.8387
177	CHL79_05795	273.853	-2.03049	0.576834	-3.52006	0.00043145	0.012357	618.597	111.605	590.014	86.5822	115.126	121.191
178	CHL79_23810	4437.68	-1.32695	0.377123	-3.5186	0.000433834	0.012357	6375.69	6159.87	6501.94	2059.3	3610.41	1918.86
179	CHL79_21160	240.997	-1.88943	0.537308	-3.51647	0.000437329	0.0123869	686.852	211.509	240.719	81.4891	77.6431	147.768
180	CHL79_00310	472.773	1.64648	0.468635	3.51336	0.000442475	0.012463	282.158	215.109	189.377	668.89	357.426	1123.68
181	CHL79_22585	73.3234	-1.3932	0.396751	-3.51151	0.000445562	0.0124807	88.1407	118.805	111.943	35.6515	48.1923	37.2079
182	CHL79_03995	280.394	-1.30252	0.371351	-3.50753	0.000452295	0.0125996	403.62	385.217	409.054	110.35	206.156	167.967
183	CHL79_23040	1150.23	-1.70122	0.488159	-3.48497	0.000492188	0.013636	3055.36	1254.65	967.926	466.865	681.385	475.198
184	ahpC	9215.18	1.92773	0.553535	3.48257	0.000496617	0.013684	3082.24	4408.39	4017.31	22710	16977.1	4096.06
186	CHL79_21640	58.8106	-1.43197	0.412269	-3.47339	0.000513934	0.0140088	70.4051	88.2038	98.4759	37.3492	30.7895	27.6401
185	CHL79_21310	130.848	1.44354	0.415565	3.47368	0.000513366	0.0140088	62.8809	60.3026	87.5342	258.049	188.753	127.57
188	CHL79_09700	25.6116	-2.05426	0.593015	-3.4641	0.000532015	0.0143841	29.0219	38.7017	57.2339	3.39538	9.37072	15.9462
187	CHL79_07705	2045.31	-1.34352	0.388217	-3.46075	0.000538668	0.0143841	3084.39	2308.6	3408.78	1397.2	1321.27	751.599
189	CHL79_14165	588.937	-1.23098	0.355718	-3.46056	0.000539048	0.0143841	657.831	803.735	1015.9	392.166	374.829	289.158
190	gcvT	1772.64	-1.22446	0.353667	-3.46217	0.000535832	0.0143841	3076.33	2124.09	2248.11	860.729	1273.08	1053.51
191	CHL79_10745	92.481	-2.58397	0.747774	-3.45555	0.000549178	0.0145776	382.122	38.7017	54.7089	20.3723	33.4669	25.514
192	CHL79_14990	227.233	-1.5259	0.444424	-3.43342	0.000596009	0.0156568	345.039	323.114	345.087	89.9776	70.9498	189.229
193	CHL79_21565	478.603	-1.08433	0.315785	-3.43376	0.000595272	0.0156568	623.972	655.228	671.656	337.84	301.202	281.717
194	CHL79_00495	146.351	1.17836	0.343444	3.431	0.000601372	0.0157061	82.7663	97.2042	89.2175	205.421	224.897	178.598
195	folP	119.695	1.19608	0.348735	3.42978	0.00060408	0.0157061	76.3169	74.7032	67.334	149.397	163.318	187.103
199	CHL79_24195	613.801	1.13804	0.332408	3.42363	0.000617907	0.0157228	457.902	380.717	311.42	869.217	809.898	853.655
200	carB	1980.06	1.18415	0.345964	3.42276	0.000619882	0.0157228	1304.37	1449.06	877.025	2774.03	2783.1	2692.79
196	CHL79_02030	659.134	1.28109	0.374301	3.42261	0.000620229	0.0157228	481.012	383.417	287.853	1086.52	713.514	1002.49
197	CHL79_15250	978.468	1.3755	0.401637	3.42473	0.000615401	0.0157228	627.196	471.62	533.622	2045.72	947.782	1244.87
198	CHL79_22975	175.921	1.50522	0.439218	3.42705	0.000610177	0.0157228	132.211	78.3034	63.9673	229.188	196.785	355.07
201	flgA	913.248	-1.61543	0.474935	-3.40138	0.000670474	0.016912	1133.47	1213.25	1785.19	229.188	728.239	390.151
202	CHL79_02240	664.224	-1.05377	0.30998	-3.39949	0.000675126	0.016945	962.561	868.538	858.508	419.33	456.488	419.918
203	CHL79_21165	322.812	-1.6376	0.482555	-3.3936	0.000689792	0.0172278	848.085	279.012	338.353	161.281	143.238	166.904
204	CHL79_21575	644.353	-1.56907	0.462679	-3.39128	0.00069568	0.0172897	1018.99	866.738	1007.48	154.49	303.879	514.532
205	CHL79_07900	362.545	-1.20505	0.355536	-3.38938	0.000700504	0.0173247	560.016	468.02	488.171	244.467	253.01	161.589
207	CHL79_10765	103.702	-2.92337	0.863973	-3.38363	0.00071534	0.0174364	482.624	18.9008	47.9755	25.4654	28.1122	19.1355
208	fliJ	131.128	-1.49541	0.441822	-3.38464	0.000712715	0.0174364	255.823	144.006	180.96	49.233	100.401	56.3434
206	CHL79_09735	51.0837	-1.41049	0.416535	-3.38625	0.000708551	0.0174364	63.9557	71.1031	87.5342	30.5584	26.7735	26.5771
209	CHL79_21480	105.534	-1.45547	0.430391	-3.38174	0.000720279	0.0174728	109.101	155.707	199.477	45.8376	76.3045	46.7756
210	CHL79_06550	1895.39	-1.39922	0.414675	-3.37425	0.000740168	0.0178698	1728.42	3188.84	3327.98	1308.92	1091.02	727.148
212	CHL79_13695	211.733	-1.23469	0.366387	-3.3699	0.000751964	0.0179833	303.118	263.711	325.728	91.6753	135.206	150.958
211	CHL79_02580	40.7703	1.4893	0.441937	3.36995	0.000751821	0.0179833	27.4096	16.2007	20.2002	61.1169	49.531	70.1634
213	CHL79_04255	74.5594	-2.04756	0.612287	-3.34413	0.000825423	0.0196474	49.4448	243.011	68.1757	23.7677	32.1282	30.8294
214	CHL79_26590	318.295	-2.17459	0.65108	-3.33997	0.000837877	0.0198506	96.2023	686.73	781.074	67.9076	161.98	115.876
216	CHL79_22070	8249.46	-2.29166	0.68692	-3.33613	0.000849537	0.019895	10881.6	15612.1	14607.3	4609.23	3464.49	322.114
215	CHL79_09570	60.0809	-1.58367	0.474796	-3.33548	0.000851524	0.019895	74.7046	74.7032	122.043	18.6746	26.7735	43.5864
217	def	2990.29	1.46925	0.440169	3.33792	0.000844072	0.019895	1329.1	1721.77	1709.44	6826.41	3903.58	2451.47
219	prfH	54.7982	-2.59353	0.778958	-3.32949	0.000870064	0.0201426	22.0352	34.2015	225.569	18.6746	18.7414	9.56774
218	CHL79_01005	91.1389	1.60133	0.480889	3.32994	0.000868645	0.0201426	40.3082	48.6021	46.2921	210.514	135.206	65.9111
220	CHL79_05425	200.055	1.41299	0.424833	3.32599	0.000881064	0.0203045	125.224	99.0043	103.526	268.235	178.044	426.296
221	CHL79_20900	67.1244	-2.09708	0.630996	-3.32344	0.000889149	0.0203981	56.969	207.909	62.2839	10.1861	38.8216	26.5771
222	CHL79_01690	2614.06	-1.00424	0.303091	-3.31332	0.000921962	0.0207749	3401.48	3640.66	3423.93	1862.37	1744.29	1611.63
223	CHL79_03600	2496.39	1.50161	0.453045	3.31449	0.000918112	0.0207749	754.57	1665.97	1488.92	5116.84	3634.5	2317.52
224	CHL79_09795	163.985	1.71776	0.518225	3.3147	0.000917408	0.0207749	44.0703	56.7025	128.776	336.143	275.767	142.453
225	CHL79_21655	15.5686	2.84251	0.857306	3.31563	0.000914371	0.0207749	2.14977	2.70012	6.7334	18.6746	58.9017	4.25233
226	CHL79_25665	481.479	-1.23708	0.374057	-3.3072	0.000942322	0.0211397	885.169	543.624	598.431	348.027	274.428	239.194
227	CHL79_20550	421.631	-1.29196	0.391439	-3.30055	0.000964967	0.0215524	381.585	631.827	782.757	264.84	247.655	221.121
228	CHL79_26170	636.664	-1.15686	0.350658	-3.29911	0.00096992	0.021568	989.97	760.533	886.283	458.376	298.524	426.296
232	CHL79_16475	171.997	-1.70495	0.518934	-3.28548	0.0010181	0.0221722	237.55	324.914	228.936	32.2561	66.9337	141.39
233	egtD	182.843	-1.44342	0.439042	-3.28766	0.00101025	0.0221722	219.814	259.211	322.361	108.652	133.867	53.1541
231	CHL79_12860	81.9569	1.36807	0.416431	3.28524	0.00101896	0.0221722	47.295	56.7025	33.667	98.466	100.401	155.21
230	CHL79_11410	46.7219	1.48391	0.451222	3.28865	0.00100667	0.0221722	29.5594	23.401	20.2002	96.7684	50.8696	59.5326
229	CHL79_10685	70.0363	1.63781	0.49788	3.28957	0.0010034	0.0221722	42.9955	29.7013	29.4586	88.2799	57.563	172.219
234	CHL79_04520	419.658	-1.52732	0.465161	-3.28342	0.00102556	0.0222205	292.369	813.635	764.241	162.978	247.655	237.067
235	CHL79_05430	265.703	1.32813	0.405692	3.27375	0.0010613	0.0228513	145.647	126.906	181.802	376.887	246.316	516.658
236	CHL79_15110	223.504	1.38387	0.422886	3.27244	0.00106622	0.0228513	95.1275	119.705	156.551	444.795	318.605	206.238
237	CHL79_25570	116.359	1.82217	0.556912	3.27192	0.0010682	0.0228513	49.9822	41.4018	62.2839	200.327	287.815	56.3434
239	CHL79_19980	444.673	-1.55366	0.475194	-3.26952	0.00107729	0.0229093	346.651	616.527	1027.68	157.885	286.476	232.815
238	CHL79_16185	128.276	-1.28345	0.392633	-3.26883	0.00107994	0.0229093	190.255	142.206	212.944	66.2099	96.3846	61.6588
240	CHL79_15760	201.901	1.4615	0.447389	3.26673	0.00108797	0.0229833	126.299	110.705	85.8508	151.094	390.893	346.565
241	CHL79_13250	687.307	-1.39555	0.427817	-3.26202	0.0011062	0.0231753	895.38	791.134	1300.39	490.633	428.376	217.932
242	CHL79_26805	125.104	1.31037	0.401568	3.26313	0.0011019	0.0231753	91.3653	68.403	55.5505	181.653	132.529	221.121
243	CHL79_06915	64.4309	-1.94566	0.596753	-3.2604	0.00111254	0.0232123	88.1407	110.705	109.418	3.39538	33.4669	41.4602
244	CHL79_09825	189.757	2.2831	0.700965	3.25708	0.00112563	0.0233892	25.2598	35.1015	133.826	572.122	274.428	97.8036
246	CHL79_26770	5735.53	-1.05736	0.324869	-3.25472	0.00113505	0.0233931	7467.77	9055.29	6720.77	4142.36	3294.48	3732.48
245	CHL79_14435	1237.11	1.09047	0.334931	3.25581	0.00113071	0.0233931	640.632	889.239	842.516	1819.92	1433.72	1796.61
247	CHL79_25345	1295.42	-1.06392	0.327142	-3.25215	0.00114534	0.0235096	1826.23	2013.39	1418.22	816.589	807.221	890.863
248	CHL79_14055	350.516	-2.1274	0.654747	-3.24919	0.00115733	0.0236276	232.175	871.238	609.373	30.5584	131.19	228.563
249	CHL79_24615	884.136	2.30101	0.708344	3.24844	0.00116041	0.0236276	246.686	339.315	308.895	1466.8	2785.78	157.336
250	CHL79_06850	954.495	-1.20068	0.370385	-3.24171	0.00118816	0.024096	1378.54	1310.46	1302.91	375.19	677.369	682.499
253	CHL79_23025	266.106	-1.30404	0.402712	-3.23815	0.00120306	0.0241088	428.88	387.017	318.995	222.397	129.851	109.497
251	CHL79_01330	140.624	-1.13491	0.350391	-3.23897	0.00119961	0.0241088	193.48	166.507	219.677	88.2799	89.6912	86.1097
252	CHL79_12000	2003.65	1.04918	0.323779	3.24041	0.00119358	0.0241088	1481.73	1093.55	1340.79	2920.03	2768.38	2417.45
254	CHL79_26325	150.665	-1.4238	0.440142	-3.23487	0.001217	0.0242921	149.409	258.311	250.819	71.303	117.803	56.3434
255	CHL79_07680	183.122	-1.484	0.459059	-3.2327	0.00122624	0.0243806	246.686	239.41	323.203	73.0007	157.964	58.4695
256	CHL79_16690	626.33	-1.52897	0.47411	-3.22493	0.00126002	0.0247316	1078.11	1003.54	710.373	247.863	178.044	540.046
257	CHL79_17960	63.6998	-1.44983	0.449677	-3.22416	0.00126341	0.0247316	119.312	91.804	69.0173	32.2561	24.0961	45.7125
258	CHL79_25945	436.135	-1.36247	0.422318	-3.22618	0.00125453	0.0247316	730.923	625.527	526.047	376.887	176.705	180.724
259	CHL79_26860	59.5464	1.81026	0.561001	3.22683	0.0012517	0.0247316	27.947	29.7013	21.8835	74.6984	36.1442	166.904
260	CHL79_14580	186.058	-1.77298	0.550604	-3.22006	0.00128163	0.0249918	548.192	150.307	164.968	67.9076	108.433	76.5419
261	paaF	506.59	-1.18832	0.370229	-3.20969	0.0013288	0.0258123	859.372	541.824	710.373	341.236	350.733	236.004
262	CHL79_09605	142.532	-1.6215	0.505585	-3.20717	0.00134046	0.0258495	270.334	186.308	190.218	32.2561	54.8857	121.191
263	CHL79_21540	16.8248	2.17456	0.67805	3.20708	0.00134091	0.0258495	10.2114	2.70012	5.05005	10.1861	33.4669	39.334
264	CHL79_11095	93.8502	1.234	0.384985	3.20533	0.00134907	0.0259082	66.1055	60.3026	41.2421	139.211	113.787	142.453
265	CHL79_18795	2897.13	1.53851	0.480681	3.20069	0.00137097	0.0262295	1581.16	1095.35	1774.25	7164.25	3555.52	2212.27
267	CHL79_25660	289.964	-1.22981	0.385118	-3.19333	0.00140642	0.0267061	377.285	375.316	467.971	115.443	226.236	177.535
266	CHL79_15470	235.536	1.6359	0.512212	3.19379	0.00140417	0.0267061	125.224	96.3042	122.885	149.397	303.879	615.525
268	CHL79_10195	244.063	-1.39045	0.436566	-3.18498	0.00144766	0.0273868	347.188	321.314	393.062	81.4891	109.771	211.553
269	CHL79_21060	371.477	-1.86601	0.587283	-3.17736	0.00148625	0.0280122	1124.87	174.608	449.454	134.118	187.414	158.399
270	CHL79_23470	219.836	-1.07205	0.337938	-3.17234	0.00151218	0.0283953	329.453	258.311	305.528	152.792	143.238	129.696
271	CHL79_06835	46.2351	1.51511	0.478869	3.16393	0.00155653	0.0291203	17.1982	18.0008	37.0337	59.4192	88.3525	57.4064
273	CHL79_25575	608.244	-1.06505	0.337979	-3.15124	0.0016258	0.0301954	837.874	857.737	774.341	307.282	467.197	405.034
272	CHL79_06565	163.652	1.15138	0.365377	3.15122	0.0016259	0.0301954	98.3521	100.804	105.209	292.003	204.817	180.724
274	CHL79_18990	1003.87	-1.4909	0.473513	-3.1486	0.00164057	0.0303565	2067.54	1393.26	982.234	516.098	283.799	780.302
275	CHL79_07820	231.689	-1.16244	0.369394	-3.1469	0.00165014	0.0304226	290.219	325.814	344.245	151.094	176.705	102.056
276	CHL79_06300	745.498	-1.6668	0.530212	-3.14364	0.00166859	0.0306513	577.751	1107.05	1717.86	162.978	508.696	398.656
277	CHL79_21650	52.2723	1.75442	0.55855	3.14102	0.00168358	0.030815	22.0352	25.2011	24.4086	73.0007	139.222	29.7663
278	CHL79_01640	134.384	-1.3055	0.415905	-3.13894	0.00169561	0.0309235	268.184	179.108	126.251	81.4891	78.9818	72.2896
279	CHL79_01730	882.578	-1.25128	0.399082	-3.13541	0.00171616	0.0311635	902.367	1284.36	1543.63	400.655	451.133	713.328
280	CHL79_02015	10107.8	1.21087	0.386295	3.13457	0.00172106	0.0311635	6184.9	5832.25	6278.05	20540.4	11613	10198.1
286	gabT	246.443	-2.45886	0.786941	-3.12458	0.00178062	0.03156	182.731	114.305	953.617	84.8845	127.174	15.9462
285	CHL79_23045	366.664	-1.59326	0.509627	-3.12632	0.00177009	0.03156	949.125	399.617	303.003	174.862	248.993	124.381
282	CHL79_06870	79.8581	-1.35111	0.43255	-3.1236	0.00178653	0.03156	78.4667	147.606	118.676	35.6515	56.2243	42.5233
283	CHL79_09305	134.22	-1.32043	0.422363	-3.12629	0.00177027	0.03156	187.03	153.907	234.827	47.5353	104.417	77.605
284	CHL79_12905	93.205	1.53707	0.491942	3.1245	0.00178108	0.03156	74.1672	34.2015	34.5087	79.7914	157.964	178.598
281	CHL79_03905	155.491	1.80023	0.575266	3.12938	0.00175177	0.03156	68.7927	84.6037	54.7089	168.071	468.536	88.2358
287	groL	2090.19	1.93954	0.620855	3.12398	0.0017842	0.03156	434.792	1635.37	523.522	5040.44	3742.93	1164.08
288	CHL79_24465	4018.68	-2.42706	0.777721	-3.12073	0.00180401	0.0317582	2410.43	4843.11	13077.1	2154.37	1484.59	142.453
290	CHL79_09995	38.5348	-1.77222	0.568504	-3.11735	0.00182487	0.0319761	45.1452	69.303	64.809	6.79076	33.4669	11.6939
289	CHL79_08090	667	-1.7431	0.559282	-3.11668	0.00182901	0.0319761	1559.66	1016.14	506.688	196.932	174.028	548.551
291	CHL79_24485	247.67	-1.02267	0.3288	-3.1103	0.00186896	0.0325623	349.338	333.014	313.945	144.304	170.012	175.409
292	CHL79_16750	142.09	1.07897	0.347093	3.10858	0.00187988	0.0326403	95.1275	83.7036	95.1092	190.141	167.334	221.121
293	CHL79_05830	382.172	2.40119	0.773488	3.10437	0.00190684	0.0329955	65.5681	116.105	183.485	682.472	1195.44	49.9649
294	CHL79_07930	538.972	-1.52166	0.490851	-3.10005	0.00193486	0.0332533	822.826	637.228	938.467	176.56	493.971	164.778
295	flgC	574.244	-1.32942	0.42875	-3.10069	0.00193069	0.0332533	797.566	686.73	979.709	332.747	465.859	182.85
296	CHL79_24460	709.718	-1.65084	0.533057	-3.09692	0.0019554	0.0334928	641.17	784.834	1802.87	470.26	397.586	161.589
297	CHL79_27825	84.9371	1.37015	0.443163	3.09176	0.00198975	0.0339665	49.4448	44.1019	47.9755	173.164	125.835	69.1004
298	CHL79_10520	572.816	-1.01379	0.328051	-3.09033	0.00199933	0.0340155	670.192	714.631	914.059	365.003	382.861	390.151
299	CHL79_15555	275.63	-1.92195	0.622647	-3.08674	0.00202362	0.0343136	327.84	506.722	475.546	37.3492	57.563	248.761
300	CHL79_06455	63.998	2.37794	0.770841	3.08486	0.00203646	0.0344162	18.2731	27.0012	16.8335	16.9769	262.38	42.5233
301	CHL79_13455	149.116	1.10634	0.358858	3.08296	0.00204952	0.0345219	91.3653	108.005	84.1675	247.863	179.382	183.913
303	CHL79_11425	97.2461	-1.19923	0.389542	-3.07856	0.00208001	0.0348041	135.436	153.907	117.834	52.6284	48.1923	75.4789
302	CHL79_07785	536.202	-1.1624	0.377574	-3.07861	0.00207969	0.0348041	900.755	639.928	682.598	300.491	440.424	253.014
305	thiD	317.233	-1.21948	0.396898	-3.07252	0.00212259	0.0353393	415.444	331.214	585.806	137.513	210.172	223.247
304	CHL79_15765	42.2776	1.37688	0.448195	3.07205	0.00212593	0.0353393	24.7224	23.401	22.7252	45.8376	50.8696	86.1097
306	map	1276.78	1.08533	0.354398	3.06247	0.00219516	0.0363709	903.98	876.638	673.34	1673.92	1364.11	2168.69
307	CHL79_18505	72.0194	1.96296	0.64122	3.06129	0.00220384	0.0363956	22.0352	27.9012	38.717	89.9776	28.1122	225.373
308	CHL79_10525	315.513	1.13756	0.371993	3.05802	0.00222804	0.0365571	236.475	194.408	159.918	550.052	338.685	413.539
309	CHL79_18785	1922.64	1.52878	0.499912	3.05811	0.00222741	0.0365571	875.495	879.338	1213.69	5052.33	2124.48	1390.51
310	CHL79_11630	84.0673	-2.03847	0.666822	-3.057	0.00223565	0.0365637	27.4096	263.711	114.468	39.0469	32.1282	27.6401
311	CHL79_00505	225.723	1.26088	0.413403	3.05001	0.00228835	0.0371857	187.568	126.906	83.3258	376.887	290.492	289.158
312	mdcA	20.5404	1.71606	0.562506	3.05074	0.00228281	0.0371857	11.2863	11.7005	5.89172	23.7677	22.7575	47.8387
314	CHL79_21050	610.484	-1.78421	0.585636	-3.04662	0.00231427	0.0373674	1850.95	615.627	371.179	404.05	196.785	224.31
313	CHL79_14835	460.187	1.24969	0.4101	3.04729	0.00230913	0.0373674	204.766	257.411	355.187	814.891	706.82	422.044
315	CHL79_27160	24.1167	-1.60582	0.52836	-3.03924	0.00237174	0.0381737	25.7973	36.9016	46.2921	13.5815	9.37072	12.757
316	CHL79_28655	534.263	-1.20185	0.395762	-3.03679	0.0023911	0.0383635	615.91	760.533	859.35	210.514	321.282	437.99
317	CHL79_00100	296.939	-1.20926	0.399186	-3.02933	0.00245098	0.0392003	412.756	451.82	377.912	263.142	127.174	148.832
318	CHL79_07760	697.658	-1.51914	0.502062	-3.02581	0.00247967	0.0395343	1259.77	801.035	1041.15	480.446	468.536	135.011
319	metW	414.103	1.48997	0.492614	3.02461	0.0024895	0.0395666	88.1407	236.71	328.253	673.983	484.6	672.931
320	CHL79_06030	192.288	1.2501	0.413501	3.0232	0.00250114	0.0396274	154.784	99.9043	85.8508	351.422	198.124	263.644
321	kdgD	1195.37	2.14271	0.709046	3.02197	0.00251137	0.0396656	192.942	423.018	708.69	984.66	4360.06	502.838
324	bfr	3209.75	-1.26762	0.421419	-3.00797	0.00262997	0.0411541	4288.8	5169.82	4146.93	2935.31	1251.66	1465.99
322	CHL79_09615	128.524	-1.2531	0.41649	-3.00872	0.00262352	0.0411541	132.211	183.608	227.252	95.0707	52.2083	80.7943
323	CHL79_18660	440.842	-1.04897	0.348624	-3.00888	0.00262215	0.0411541	516.483	626.427	641.356	219.002	318.605	323.177
325	CHL79_09320	571.912	1.86147	0.61938	3.00538	0.00265248	0.0413787	203.154	254.711	282.803	497.423	1916.98	276.401
326	CHL79_12475	242.287	-3.84457	1.28073	-3.00187	0.0026833	0.041731	359.012	570.625	430.096	1.69769	9.37072	82.9204
327	CHL79_23905	20.6282	1.68561	0.561814	3.0003	0.00269713	0.0418178	15.0484	6.30027	7.57507	27.163	24.0961	43.5864
328	fliI	537.98	-1.3004	0.43402	-2.99618	0.00273385	0.0422581	938.376	637.228	718.79	398.957	370.813	163.715
330	CHL79_20935	132.806	-1.41281	0.471895	-2.99391	0.0027543	0.0423251	192.942	216.909	170.86	30.5584	80.3205	105.245
329	CHL79_20455	2407.96	0.965336	0.32244	2.99384	0.00275489	0.0423251	1811.72	1710.07	1371.09	3551.57	2912.96	3090.38
331	CHL79_16235	117.483	-1.33016	0.444551	-2.99214	0.00277028	0.042433	159.083	158.407	187.693	33.9538	97.7233	68.0373
334	CHL79_27195	15.213	-2.06822	0.693903	-2.98056	0.00287718	0.0437044	20.4228	14.4006	39.5587	1.69769	6.69337	8.50466
332	CHL79_03060	6581.64	-1.46389	0.49095	-2.98175	0.00286608	0.0437044	5188.48	12737.4	11056.2	5590.49	2501.98	2415.32
333	CHL79_04625	425.132	1.10753	0.371608	2.98036	0.00287914	0.0437044	216.052	251.111	341.72	534.772	725.562	481.576
335	CHL79_27280	148.407	-1.41559	0.475445	-2.9774	0.00290707	0.0439966	198.317	249.311	201.16	66.2099	41.4989	133.948
336	CHL79_16610	346.899	1.19239	0.400723	2.9756	0.0029242	0.0441241	284.845	213.309	134.668	544.959	397.586	506.027
337	CHL79_12900	138.806	1.11975	0.37688	2.9711	0.00296738	0.0446428	112.326	70.203	79.1174	217.304	164.657	189.229
338	CHL79_07715	218.05	-1.3393	0.453346	-2.95427	0.00313411	0.0468729	171.982	339.315	426.729	103.559	164.657	102.056
339	soxR	208.399	1.44456	0.488827	2.95515	0.00312518	0.0468729	95.1275	87.3038	154.026	259.747	161.98	492.207
340	CHL79_12355	219.282	1.31694	0.445945	2.95315	0.00314552	0.0469052	103.189	126.005	147.293	488.935	261.042	189.229
343	CHL79_23010	1285.93	-1.18069	0.399985	-2.95183	0.00315899	0.0469301	1957.91	1790.18	1604.23	1174.8	572.953	615.525
341	CHL79_07115	7919.77	1.1929	0.404306	2.95049	0.00317267	0.0469301	4011.48	4543.4	5905.19	16148.4	8720.13	8189.99
342	CHL79_15475	182.886	1.54065	0.522205	2.95027	0.00317496	0.0469301	94.0526	96.3042	90.9009	105.257	235.607	475.198
344	recC	145.694	-1.12136	0.380246	-2.94902	0.00318779	0.0469829	169.832	192.608	237.352	79.7914	77.6431	116.939
345	CHL79_15255	291.679	1.34407	0.456071	2.94705	0.00320817	0.0471461	153.171	199.809	142.243	312.375	261.042	681.436
346	CHL79_26630	209.521	0.976095	0.331606	2.94354	0.00324483	0.047547	146.185	134.106	143.085	312.375	244.977	276.401
347	CHL79_18700	49.6577	-1.57287	0.535585	-2.93674	0.00331684	0.0484622	76.3169	87.3038	60.6006	6.79076	30.7895	36.1448
348	CHL79_08565	141.677	-1.06876	0.364081	-2.9355	0.0033301	0.0485162	170.907	224.11	180.118	110.35	81.6592	82.9204
349	CHL79_01175	614.266	1.10407	0.376503	2.93242	0.00336328	0.0488591	352.025	383.417	434.304	1103.5	839.349	573.001
350	CHL79_13050	280.264	0.980435	0.334532	2.93077	0.00338125	0.0489798	180.043	205.209	180.118	439.702	342.701	333.808
351	CHL79_22590	980.61	-1.06252	0.362779	-2.92884	0.00340232	0.0491446	994.807	1211.45	1772.57	633.239	672.015	599.578
352	CHL79_09540	1944.63	-1.46352	0.500277	-2.92542	0.00343995	0.049547	1795.06	2617.31	4151.98	543.261	904.944	1655.22
354	CHL79_21635	43.2117	-1.62769	0.557336	-2.92049	0.00349484	0.0499122	31.1717	65.7029	99.3176	15.2792	30.7895	17.0093
353	CHL79_14050	73.3123	-1.57312	0.538428	-2.9217	0.00348126	0.0499122	78.4667	138.606	113.626	11.8838	38.8216	58.4695
355	CHL79_26315	711.728	1.02044	0.349379	2.92073	0.0034921	0.0499122	549.804	460.82	398.954	1071.24	740.287	1049.26
356	CHL79_03315	245.421	1.1467	0.392855	2.91889	0.00351276	0.0499633	146.722	208.809	102.684	381.98	298.524	333.808
357	hscA	1372.76	1.2179	0.417315	2.91842	0.00351813	0.0499633	943.75	898.239	634.623	1595.83	1306.55	2857.57
359	acnD	374.555	-1.48448	0.508976	-2.91661	0.00353855	0.0499733	449.303	548.124	659.873	79.7914	175.366	334.871
358	CHL79_27895	105.439	1.3868	0.47548	2.91662	0.00353842	0.0499733	29.5594	61.2027	85.0091	120.536	198.124	138.201
360	CHL79_06910	105.868	-1.7111	0.587589	-2.91207	0.00359044	0.0504977	146.185	144.906	196.952	10.1861	50.8696	86.1097
361	CHL79_20575	116.713	-1.42779	0.490378	-2.91162	0.0035956	0.0504977	98.3521	135.906	276.911	57.7215	49.531	81.8573
362	CHL79_27200	45.5405	-1.2498	0.429408	-2.91052	0.00360825	0.0505354	60.1936	56.7025	74.9091	33.9538	24.0961	23.3878
363	CHL79_07825	707.81	-1.09012	0.375393	-2.90396	0.00368479	0.0512697	988.358	1008.04	892.175	514.4	551.534	292.348
365	dnaJ	251.699	1.21092	0.417066	2.90343	0.00369101	0.0512697	94.59	200.709	160.76	444.795	279.783	329.556
364	CHL79_20540	70.8339	1.24599	0.429122	2.90357	0.00368929	0.0512697	40.8457	36.0016	49.6588	61.1169	115.126	122.254
366	CHL79_05840	424.288	1.98626	0.685525	2.89743	0.00376239	0.0521184	67.1804	312.314	133.826	1111.99	768.399	152.021
367	CHL79_27405	63.5963	1.80449	0.624001	2.89181	0.00383029	0.0529144	18.8105	18.0008	47.9755	171.467	92.3686	32.9556
368	CHL79_19270	3120.85	-1.16179	0.402042	-2.88972	0.00385586	0.0531229	3154.79	4723.4	5061.83	2531.26	1991.95	1261.88
369	CHL79_14625	167.862	0.985997	0.341345	2.88856	0.00387007	0.0531742	103.189	113.405	121.201	258.049	206.156	205.175
370	flgL	950.839	-1.27414	0.441466	-2.88615	0.00389982	0.0534381	1476.36	1251.95	1307.12	556.842	829.978	282.78
371	CHL79_04660	236.02	1.084	0.375943	2.88342	0.00393386	0.0537593	182.731	132.306	138.035	410.841	244.977	307.231
372	recB	84.1474	-1.27307	0.441828	-2.88138	0.00395941	0.0539629	108.564	116.105	133.826	28.8607	44.1763	73.3527
374	CHL79_08895	973.262	-1.256	0.436327	-2.87858	0.00399467	0.0542454	928.702	1314.06	1873.57	463.469	836.672	423.107
373	CHL79_07710	1240.18	-1.20232	0.417828	-2.87755	0.00400778	0.0542454	1513.98	1605.67	2066.31	898.078	942.427	414.602
375	CHL79_14615	385.881	0.974182	0.338587	2.8772	0.00401223	0.0542454	266.034	251.111	264.286	400.655	536.809	596.389
386	CHL79_27165	27.8116	-1.51886	0.530114	-2.86517	0.00416791	0.0546029	37.621	35.1015	50.5005	22.07	6.69337	14.8832
384	CHL79_21785	1841.21	-1.42635	0.497059	-2.86958	0.00411023	0.0546029	1879.44	2556.11	3617.52	432.911	1060.23	1501.07
382	CHL79_18360	434.059	-1.35166	0.471035	-2.86956	0.00411039	0.0546029	413.831	704.731	754.141	122.234	254.348	355.07
376	CHL79_01790	490.743	-1.23523	0.430449	-2.86962	0.00410961	0.0546029	558.941	689.43	819.791	161.281	302.54	412.476
383	CHL79_21560	306.713	-1.0866	0.379172	-2.86573	0.00416048	0.0546029	357.937	452.72	441.879	135.815	196.785	255.14
378	CHL79_08015	203.249	-0.97357	0.339042	-2.87153	0.00408486	0.0546029	304.193	258.311	244.927	152.792	128.513	130.759
380	CHL79_15200	182.265	0.990919	0.345602	2.86723	0.00414088	0.0546029	135.973	100.804	128.776	268.235	219.543	240.257
379	CHL79_14620	239.246	1.0486	0.365903	2.86577	0.00415991	0.0546029	138.66	164.707	164.127	414.236	309.234	244.509
377	CHL79_04130	126.137	1.17344	0.409182	2.86777	0.00413376	0.0546029	91.3653	60.3026	79.9591	242.77	132.529	149.895
381	CHL79_17660	21.3566	1.42181	0.494847	2.87323	0.00406292	0.0546029	10.7489	9.00039	15.1501	30.5584	30.7895	31.8925
387	CHL79_28280	108.579	1.71132	0.595777	2.87242	0.00407346	0.0546029	29.0219	48.6021	74.9091	203.723	246.316	48.9018
385	CHL79_24625	155.886	2.14861	0.749038	2.86849	0.00412433	0.0546029	46.2201	61.2027	64.809	115.443	610.436	37.2079
388	CHL79_11025	1125.53	1.04083	0.363537	2.86305	0.00419578	0.0548263	781.442	649.828	777.707	1437.94	1115.12	1991.15
390	CHL79_28030	901.852	-1.26256	0.441648	-2.85876	0.00425305	0.0553531	916.878	1182.65	1718.7	706.239	583.662	302.978
389	CHL79_24210	435.547	-1.05521	0.369162	-2.85839	0.00425793	0.0553531	675.566	561.624	527.73	198.63	352.071	297.663
391	CHL79_06040	41.6326	1.62357	0.568993	2.85341	0.0043253	0.0560851	27.4096	16.2007	17.6752	25.4654	53.547	109.497
393	CHL79_13255	87.295	-1.71462	0.601215	-2.85193	0.00434552	0.0561736	267.109	55.8024	78.2757	33.9538	53.547	35.0817
392	CHL79_07950	1321.17	0.990951	0.347545	2.85129	0.00435429	0.0561736	1085.64	801.935	765.082	1743.53	2072.27	1458.55
394	CHL79_19360	220.882	-1.17348	0.412028	-2.84806	0.00439864	0.0566018	441.778	256.511	219.677	118.838	161.98	126.507
397	amiE	252.357	-1.50247	0.528107	-2.84501	0.00444093	0.0566801	158.008	532.823	427.571	202.025	104.417	89.2989
395	CHL79_04055	272.9	-0.963616	0.338776	-2.8444	0.00444945	0.0566801	402.008	328.514	351.82	193.537	155.286	206.238
396	CHL79_13045	1778.76	0.991286	0.348245	2.84652	0.00442002	0.0566801	1228.6	1341.96	1000.75	2903.05	2329.29	1868.9
398	gcl	61.2537	1.39854	0.491505	2.84543	0.00443517	0.0566801	29.5594	35.1015	37.0337	64.5122	53.547	147.768
399	fdxH	1533.92	-1.18593	0.417118	-2.84314	0.00446714	0.0567629	2418.49	1765.88	2210.24	677.378	697.449	1434.1
400	CHL79_15560	196.06	-1.77228	0.623801	-2.84109	0.00449596	0.0569863	463.276	261.911	186.01	37.3492	42.8376	184.976
401	ftsL	129.638	-1.1346	0.399597	-2.83937	0.00452028	0.0571517	145.11	178.208	212.102	54.3261	97.7233	90.362
403	CHL79_13895	170.076	-1.26943	0.447452	-2.83702	0.00455374	0.0573345	221.427	251.111	249.977	45.8376	129.851	122.254
404	CHL79_23240	60.8117	-1.1008	0.388091	-2.83644	0.00456202	0.0573345	82.7663	86.4037	79.9591	37.3492	34.8055	43.5864
402	CHL79_00665	592.973	1.92873	0.680096	2.83597	0.00456866	0.0573345	399.858	170.107	170.018	281.817	441.763	2094.27
406	hutC	128.921	-1.11629	0.394446	-2.83001	0.00465469	0.058249	210.14	126.906	192.744	64.5122	85.6752	93.5513
405	CHL79_07350	2881.06	-1.02197	0.361205	-2.82933	0.00466452	0.058249	3461.13	3853.97	4268.13	1909.9	1358.75	2434.46
407	CHL79_22580	348.8	-1.39279	0.493	-2.82513	0.00472615	0.0588736	354.175	604.826	558.03	78.0938	238.284	259.392
409	CHL79_28220	227.947	1.19948	0.425566	2.81855	0.00482406	0.0597995	135.973	124.205	154.026	482.144	270.412	200.923
408	CHL79_22175	12.9178	1.64574	0.583784	2.81908	0.00481608	0.0597995	5.91188	4.5002	8.41675	18.6746	18.7414	21.2616
410	CHL79_17025	44.1467	1.41827	0.503535	2.81662	0.00485317	0.0600136	24.7224	23.401	23.5669	81.4891	82.9978	28.7032
411	ccoS	20.8489	1.4543	0.516619	2.81504	0.00487719	0.0601638	12.8986	11.7005	8.41675	37.3492	33.4669	21.2616
412	metF	786.66	1.27481	0.453152	2.8132	0.00490517	0.0603622	644.932	369.016	365.287	1636.57	655.951	1048.2
414	CHL79_17945	193.985	-1.13613	0.404455	-2.80903	0.00496907	0.0609007	261.197	359.116	179.277	144.304	103.078	116.939
413	CHL79_05150	331.162	1.32642	0.472242	2.80878	0.00497296	0.0609007	274.096	157.507	133.826	709.635	277.106	434.801
415	CHL79_02235	1125	-1.0534	0.375762	-2.80336	0.00505727	0.061784	1174.31	1908.98	1471.25	945.614	607.758	642.102
416	CHL79_25670	1004.28	-1.21547	0.433914	-2.80118	0.00509155	0.0620532	1408.64	1167.35	1634.53	828.473	672.015	314.672
417	CHL79_05570	32.6414	1.36617	0.487854	2.80037	0.00510444	0.0620612	17.7356	26.1011	10.9418	56.0238	36.1442	48.9018
418	CHL79_10800	116.616	1.98511	0.710394	2.79438	0.0052	0.0630718	18.2731	55.8024	67.334	179.955	345.378	32.9556
419	CHL79_22790	245.672	-1.23496	0.442282	-2.79225	0.00523429	0.0633361	192.942	368.116	473.021	186.746	135.206	118.002
420	CHL79_04665	661.809	1.25647	0.450802	2.78718	0.00531695	0.0641832	358.475	356.415	456.188	1536.41	673.353	590.011
422	CHL79_23615	1585.07	-1.20583	0.433031	-2.78463	0.00535883	0.0642299	2512.01	1398.66	2724.5	779.24	710.836	1385.2
421	CHL79_06855	225.541	-1.1922	0.427953	-2.78581	0.00533943	0.0642299	183.806	378.016	380.437	118.838	117.803	174.346
423	asd	333.013	0.97847	0.351332	2.78503	0.00535229	0.0642299	256.898	208.809	207.052	380.283	392.232	552.803
425	CHL79_13190	81.1625	-1.9336	0.694864	-2.78271	0.00539071	0.0644381	295.056	36.9016	53.8672	28.8607	36.1442	36.1448
424	CHL79_09325	532.057	1.89795	0.682213	2.78205	0.00540162	0.0644381	108.026	225.91	341.72	636.634	1701.46	178.598
426	CHL79_16165	239.74	1.42502	0.51281	2.77886	0.00545504	0.0649226	77.9293	147.606	165.81	173.164	299.863	574.064
429	CHL79_11080	758.234	-1.21291	0.437235	-2.77404	0.00553652	0.0655167	557.329	1195.25	1425.8	453.283	548.857	368.89
427	CHL79_00600	730.636	1.16432	0.419783	2.77362	0.00554372	0.0655167	407.919	437.419	506.688	1561.88	680.047	789.87
428	CHL79_05145	97.9241	1.31396	0.473498	2.775	0.0055202	0.0655167	83.3037	41.4018	42.9254	186.746	84.3365	148.832
431	uraD	176.059	-1.17423	0.423818	-2.77061	0.0055951	0.0658171	327.84	252.011	152.343	101.861	88.3525	133.948
430	CHL79_22130	23.6078	1.5483	0.558772	2.77089	0.00559032	0.0658171	9.13653	12.6005	14.3085	44.1399	45.5149	15.9462
432	CHL79_24270	183.336	1.89713	0.686164	2.76483	0.00569528	0.0668404	96.2023	44.1019	92.5842	174.862	62.9177	629.345
433	flhF	1282.46	-1.3399	0.485011	-2.76262	0.00573388	0.0671381	1755.83	1497.66	2262.42	446.493	1273.08	459.252
434	CHL79_19530	188.058	1.07434	0.389084	2.76119	0.00575904	0.0672772	156.933	116.105	90.0592	213.909	235.607	315.735
435	CHL79_06435	13.966	1.72856	0.626688	2.75825	0.00581113	0.0677297	3.22466	9.90043	6.7334	27.163	13.3867	23.3878
436	CHL79_24215	455.506	-0.936192	0.340126	-2.75249	0.00591449	0.0687762	630.958	698.43	465.446	322.561	305.218	310.42
437	CHL79_10345	38.8761	-2.41986	0.880315	-2.74886	0.00598024	0.0692787	164.995	23.401	8.41675	8.48845	6.69337	21.2616
438	CHL79_11950	2184.76	-1.0254	0.373068	-2.74855	0.00598587	0.0692787	3804.02	2001.69	2983.74	1510.94	1562.23	1245.93
439	CHL79_21500	1136.51	-0.989686	0.360195	-2.74764	0.00600253	0.0692787	1247.94	1537.27	1750.68	587.401	961.168	734.59
440	CHL79_26395	872.72	1.06603	0.388054	2.74711	0.00601235	0.0692787	605.699	536.423	549.614	1706.18	987.942	850.466
441	CHL79_24620	320.719	2.14492	0.78144	2.74483	0.00605415	0.0696021	108.026	120.605	126.251	269.933	1251.66	47.8387
442	CHL79_07405	19.9114	2.10957	0.769741	2.74062	0.00613238	0.070342	6.98676	10.8005	5.05005	3.39538	29.4508	63.7849
443	CHL79_14395	102.354	1.13937	0.416096	2.73824	0.00617686	0.0706923	65.5681	64.8028	61.4423	156.188	84.3365	181.787
444	rpoH	7372.69	1.34585	0.491859	2.73625	0.00621447	0.0709625	3107.5	4384.99	4997.02	16516.8	10730.8	4498.96
445	CHL79_09635	22.601	-1.82279	0.666558	-2.73463	0.00624505	0.0711515	22.5726	43.2019	41.2421	1.69769	6.69337	20.1986
446	CHL79_13840	79.2403	1.18655	0.434485	2.73094	0.0063154	0.0717916	69.3302	29.7013	45.4504	96.7684	115.126	119.065
448	CHL79_13200	129.735	-1.82054	0.66699	-2.72948	0.00634336	0.0717944	428.88	66.6029	110.259	78.0938	66.9337	27.6401
451	CHL79_27965	2993.65	-1.27864	0.46884	-2.72725	0.00638645	0.0717944	5266.41	4608.2	2845.7	1285.15	1108.42	2848
447	CHL79_02505	484.835	0.917811	0.336503	2.7275	0.00638164	0.0717944	338.052	311.414	356.87	779.24	546.179	577.254
449	CHL79_17040	489.188	1.1094	0.406749	2.72749	0.00638189	0.0717944	396.633	314.114	218.835	473.656	650.596	881.295
450	CHL79_18270	68.8717	1.94775	0.71395	2.72814	0.00636932	0.0717944	14.511	30.6013	40.4004	20.3723	232.929	74.4158
452	CHL79_12195	50.1668	1.1704	0.429507	2.72498	0.00643049	0.0721297	32.2466	24.3011	36.192	49.233	85.6752	73.3527
453	CHL79_04265	605.543	1.01763	0.373925	2.72149	0.00649882	0.0727352	446.615	356.415	397.27	1098.41	740.287	594.263
457	CHL79_09990	34.442	-1.31876	0.485143	-2.71828	0.00656223	0.0727839	45.6827	54.0023	47.1338	23.7677	25.4348	10.6308
458	CHL79_26620	735.874	-1.16547	0.428597	-2.71926	0.00654284	0.0727839	687.927	1332.06	1035.26	292.003	452.472	615.525
456	CHL79_09425	96.5387	-1.131	0.416171	-2.71764	0.00657496	0.0727839	119.85	171.007	106.051	81.4891	50.8696	49.9649
454	CHL79_00235	93.5192	-1.09056	0.401236	-2.71801	0.00656758	0.0727839	108.026	119.705	154.868	42.4423	72.2884	63.7849
455	CHL79_01890	159.518	0.906748	0.333507	2.71883	0.00655137	0.0727839	116.088	113.405	103.526	195.234	203.479	225.373
459	CHL79_12865	207.659	1.37434	0.505989	2.71615	0.00660456	0.0729524	136.511	94.5041	116.151	135.815	246.316	516.658
460	CHL79_18420	74.4363	1.42084	0.523303	2.71514	0.00662468	0.0730155	44.0703	42.3018	35.3503	39.0469	164.657	121.191
461	CHL79_24015	75.2489	-1.55586	0.573493	-2.71296	0.00666857	0.0733398	97.2772	94.5041	146.451	8.48845	44.1763	60.5957
462	CHL79_02345	134.762	-1.83385	0.676665	-2.71012	0.00672586	0.0738098	95.6649	161.107	374.545	42.4423	117.803	17.0093
465	CHL79_27235	22.4693	-1.51557	0.559999	-2.70638	0.00680211	0.07408	25.2598	36.0016	37.8754	16.9769	13.3867	5.31541
466	CHL79_28165	537.02	-1.51194	0.558727	-2.70605	0.00680893	0.07408	1013.08	773.134	598.431	334.445	424.36	78.6681
463	CHL79_19790	207.715	-1.07893	0.398446	-2.70785	0.00677206	0.07408	317.629	270.912	255.869	186.746	125.835	89.2989
464	CHL79_25630	100.068	-1.00971	0.372941	-2.70744	0.00678049	0.07408	153.709	133.206	114.468	56.0238	74.9658	68.0373
467	CHL79_07810	25935.3	-1.59351	0.589512	-2.70309	0.00686973	0.0745148	15972.8	51737.8	49169.8	19515	14742.8	4473.45
468	CHL79_12155	260.965	-1.03213	0.381891	-2.70268	0.00687829	0.0745148	393.946	415.818	241.561	191.839	141.9	180.724
469	rpmH	898.082	-0.916849	0.339799	-2.69821	0.00697137	0.0753622	1277.5	1171.85	1073.98	567.029	522.083	776.05
470	CHL79_20890	35.9848	-1.66306	0.616525	-2.69748	0.00698669	0.0753671	36.0087	96.3042	32.8253	6.79076	17.4028	26.5771
471	CHL79_06475	20.9853	2.05765	0.764104	2.69289	0.0070835	0.0762492	6.44932	7.20031	10.9418	5.09307	74.9658	21.2616
473	CHL79_17515	96.7371	-1.02876	0.383553	-2.68219	0.00731426	0.0784002	150.484	126.005	113.626	49.233	65.5951	75.4789
472	CHL79_05835	122.838	1.83659	0.684572	2.68283	0.00730022	0.0784002	23.6475	72.9032	64.809	314.073	227.575	34.0186
474	CHL79_03970	16.0138	1.55892	0.582204	2.67761	0.0074149	0.0793112	9.13653	6.30027	8.41675	35.6515	22.7575	13.8201
475	CHL79_01795	552.297	-1.02	0.381236	-2.67551	0.00746167	0.0796435	789.504	597.626	833.258	244.467	405.618	443.305
476	CHL79_26625	107.525	1.18816	0.444296	2.67425	0.00748963	0.079774	94.0526	47.7021	54.7089	112.048	132.529	204.112
477	CHL79_07745	1194.02	-1.16746	0.43672	-2.67324	0.00751219	0.0798465	1591.91	1595.77	1769.2	626.448	1161.97	418.854
478	CHL79_09345	691.274	1.87987	0.703872	2.67075	0.00756809	0.0802725	153.171	288.913	444.404	480.446	2492.61	288.095
479	CHL79_07200	20.5698	1.36792	0.512411	2.66958	0.00759459	0.0803854	13.9735	9.90043	10.1001	39.0469	22.7575	27.6401
480	CHL79_05310	131.384	-1.01305	0.380117	-2.66509	0.00769684	0.0812979	146.722	164.707	215.469	103.559	69.6111	88.2358
483	CHL79_27380	55.6766	-1.38628	0.520366	-2.66404	0.00772083	0.0813377	128.449	57.6025	55.5505	32.2561	18.7414	41.4602
482	CHL79_09890	244.584	-1.25282	0.470485	-2.66283	0.00774874	0.0813377	483.161	324.914	226.411	112.048	97.7233	223.247
481	CHL79_05155	421.144	1.01433	0.380862	2.66323	0.00773934	0.0813377	363.312	261.011	212.102	514.4	471.213	704.824
484	CHL79_19275	390.08	-0.893874	0.335926	-2.66093	0.00779262	0.0816293	556.254	463.52	502.48	234.281	259.703	324.24
487	CHL79_10540	45.1147	-1.47046	0.553336	-2.65745	0.00787347	0.0820923	44.6078	109.805	45.4504	11.8838	28.1122	30.8294
488	CHL79_10565	45.9987	-1.44988	0.545463	-2.65806	0.0078591	0.0820923	40.8457	44.1019	116.993	25.4654	29.4508	19.1355
486	CHL79_05450	1201.69	-1.05635	0.397588	-2.6569	0.0078864	0.0820923	1931.03	1533.67	1404.76	748.681	508.696	1083.28
485	CHL79_03655	501.769	1.19377	0.449421	2.65625	0.00790159	0.0820923	305.805	309.613	299.636	1152.73	526.099	416.728
489	CHL79_06465	135.071	2.007	0.757789	2.6485	0.00808506	0.0838267	60.7311	73.8032	26.9336	49.233	527.438	72.2896
492	flgF	391.755	-1.33312	0.503954	-2.64533	0.00816122	0.0843171	415.981	531.923	734.782	157.885	390.893	119.065
490	CHL79_02980	386.781	0.832398	0.314771	2.64446	0.00818225	0.0843171	275.708	272.712	286.169	517.796	448.456	519.847
491	CHL79_11905	236.152	1.54453	0.583916	2.64512	0.00816615	0.0843171	114.475	108.005	139.718	81.4891	431.053	542.172
493	CHL79_23505	306.017	-1.23011	0.466573	-2.63647	0.00837741	0.0861531	283.77	504.922	499.955	89.9776	228.913	228.563
494	CHL79_20885	40.9455	-1.21722	0.463339	-2.62706	0.00861249	0.0883914	48.9073	80.1035	42.9254	25.4654	22.7575	25.514
495	CHL79_18445	4921.17	-1.25908	0.480082	-2.62264	0.00872525	0.0893678	5421.73	7617.93	7784.65	5006.49	2085.66	1610.57
496	CHL79_18415	67.658	1.08332	0.413855	2.61763	0.00885431	0.0905067	47.8324	45.002	37.0337	84.8845	123.158	68.0373
497	CHL79_24130	849.791	0.896756	0.343054	2.61403	0.00894801	0.0912805	730.923	594.026	456.188	1103.5	1046.84	1167.26
498	CHL79_23345	420.119	-0.819586	0.313714	-2.61253	0.00898758	0.0915	562.166	498.622	547.93	315.77	303.879	292.348
499	CHL79_04435	1445.86	-1.6349	0.626184	-2.6109	0.00903049	0.0917527	2574.89	3008.83	979.709	339.538	330.653	1441.54
500	CHL79_04020	126.204	1.01079	0.387474	2.60868	0.00908929	0.0921654	72.0174	72.9032	106.051	213.909	144.577	147.768
501	CHL79_08885	316.91	-1.04954	0.402956	-2.6046	0.00919803	0.0930819	264.422	589.526	428.412	213.909	202.14	203.049
502	CHL79_09620	42.1644	-1.3116	0.504043	-2.60216	0.00926394	0.0933057	41.9206	61.2027	78.2757	16.9769	17.4028	37.2079
503	CHL79_09670	53.4142	-1.10629	0.425267	-2.6014	0.00928443	0.0933057	57.5064	68.403	93.4259	28.8607	36.1442	36.1448
505	rocF	305.35	-1.05046	0.403746	-2.60179	0.00927386	0.0933057	300.968	382.517	552.98	142.606	238.284	214.743
504	CHL79_15135	1159.25	-0.951918	0.365974	-2.60105	0.00929376	0.0933057	1246.33	1990.89	1347.52	908.264	829.978	632.534
506	CHL79_17805	4066.25	-1.37366	0.529801	-2.59277	0.00952051	0.0953932	5177.73	5224.73	7201.37	1544.9	4246.28	1002.49
508	CHL79_20895	124.879	-1.35459	0.523678	-2.58668	0.00969056	0.0965248	137.585	297.013	103.526	83.1868	89.6912	38.271
509	CHL79_23540	576.501	-1.23685	0.478123	-2.58689	0.00968462	0.0965248	380.51	982.843	1064.72	443.097	356.087	231.752
507	CHL79_08245	1061.8	1.62567	0.628322	2.58732	0.0096725	0.0965248	976.534	282.612	299.636	996.544	769.738	3045.73
510	CHL79_24030	1216.11	-1.52222	0.588757	-2.58548	0.00972443	0.0966722	948.05	1368.96	3096.52	217.304	753.674	912.125
511	CHL79_12680	21.6257	-1.87649	0.726129	-2.58424	0.00975946	0.0968307	11.8238	24.3011	66.4923	3.39538	12.0481	11.6939
512	CHL79_04250	97.8085	-1.03349	0.400039	-2.58348	0.00978095	0.0968543	115.013	172.807	106.051	76.3961	60.2404	56.3434
513	CHL79_12540	564.862	-1.36179	0.527407	-2.58205	0.00982141	0.0970654	1507.53	583.225	348.453	348.027	321.282	280.654
514	CHL79_27645	40.3663	-1.15121	0.446185	-2.58013	0.00987636	0.0974186	48.9073	56.7025	62.2839	16.9769	25.4348	31.8925
515	CHL79_23190	25.6798	2.16032	0.837547	2.57934	0.00989897	0.097452	12.8986	7.20031	7.57507	106.954	6.69337	12.757
516	CHL79_00340	993.911	1.64847	0.639833	2.5764	0.00998343	0.098093	374.598	480.621	586.647	3178.08	985.265	358.259
517	CHL79_27355	51.9523	1.48235	0.575549	2.57554	0.0100085	0.0981491	20.9603	30.6013	30.3003	140.908	60.2404	28.7032
518	CHL79_21485	278.896	-1.09211	0.424189	-2.57458	0.0100361	0.0982297	424.58	407.718	305.528	229.188	207.495	98.8667
519	CHL79_19305	674.872	1.19678	0.465551	2.57068	0.0101499	0.0991519	210.678	675.929	344.245	825.078	1017.39	975.91
520	CHL79_05520	232.675	0.87836	0.341788	2.5699	0.0101728	0.0991852	175.744	144.006	171.702	344.631	251.671	308.294
521	CHL79_17665	85.5566	1.06139	0.413752	2.56528	0.0103092	0.100321	34.9338	65.7029	66.4923	101.861	123.158	121.191
522	CHL79_07905	707.77	-1.08403	0.423369	-2.56049	0.0104524	0.101421	613.223	1273.56	998.226	538.168	519.406	304.042
523	CHL79_08155	581.634	-0.943558	0.368553	-2.56017	0.0104622	0.101421	715.874	620.127	959.509	414.236	473.891	306.168
525	CHL79_26175	413.144	-0.984823	0.385559	-2.55427	0.010641	0.102761	579.364	515.722	552.98	181.653	271.751	377.394
524	CHL79_15495	59.1769	1.11545	0.43663	2.55469	0.0106282	0.102761	31.1717	42.3018	38.717	106.954	50.8696	85.0466
526	CHL79_21505	628.97	-0.976985	0.38301	-2.55081	0.0107473	0.10359	615.372	815.435	1071.45	434.609	512.712	324.24
527	CHL79_16915	216.391	-1.02404	0.4019	-2.54799	0.0108345	0.104233	256.36	395.117	219.677	127.327	119.142	180.724
528	CHL79_21860	297.62	0.842477	0.330756	2.54712	0.0108615	0.104295	232.713	198.909	207.052	441.399	365.458	340.186
529	CHL79_18610	1374.81	-0.915654	0.360025	-2.5433	0.0109809	0.105243	1983.7	2119.59	1287.76	996.544	804.543	1056.7
530	CHL79_17085	425.169	-1.00601	0.396232	-2.53895	0.0111185	0.10622	377.823	609.326	715.424	356.515	251.671	240.257
531	CHL79_24665	30.9146	1.18887	0.46829	2.53875	0.0111248	0.10622	13.9735	27.0012	15.9918	45.8376	40.1602	42.5233
532	CHL79_15885	1427.41	-1.22997	0.48672	-2.52705	0.0115026	0.10962	1970.27	1482.36	2551.12	943.916	1248.98	367.827
533	CHL79_19055	1755.1	-0.936167	0.370606	-2.52604	0.0115355	0.109728	1580.08	2295.1	3040.97	1273.27	1230.24	1110.92
534	gabD	268.429	-1.38143	0.547519	-2.52308	0.0116333	0.110451	267.109	189.008	707.848	115.443	219.543	111.624
535	CHL79_16815	37.151	-1.39259	0.552133	-2.52219	0.0116626	0.110522	22.5726	72.0031	67.334	16.9769	22.7575	21.2616
536	CHL79_08055	112.033	-1.24139	0.492367	-2.52128	0.011693	0.110604	262.272	99.9043	109.418	84.8845	50.8696	64.848
537	CHL79_15660	432.476	-1.40222	0.556944	-2.5177	0.0118122	0.111523	218.739	630.027	1033.58	264.84	305.218	142.453
538	CHL79_22050	90.4978	-1.23091	0.489211	-2.51611	0.0118657	0.11182	126.299	84.6037	170.86	25.4654	65.5951	70.1634
540	CHL79_10100	30.6854	-1.25394	0.498818	-2.51383	0.0119429	0.112131	37.0836	32.4014	60.6006	16.9769	14.7254	22.3247
539	CHL79_03850	302.787	1.04564	0.415851	2.51446	0.0119216	0.112131	222.501	167.407	202.002	602.68	357.426	264.708
541	CHL79_25620	39.2435	-1.18512	0.471741	-2.51222	0.0119976	0.112435	46.7576	51.3022	66.4923	13.5815	25.4348	31.8925
542	CHL79_16880	38.3228	2.27201	0.905062	2.51034	0.0120616	0.112828	8.59909	14.4006	16.8335	3.39538	18.7414	167.967
543	CHL79_03930	93.297	-1.06726	0.425391	-2.50889	0.0121111	0.113044	136.511	151.207	91.7425	40.7446	78.9818	60.5957
544	CHL79_28270	42.7951	1.12945	0.450275	2.50836	0.0121294	0.113044	24.7224	24.3011	31.142	78.0938	60.2404	38.271
545	CHL79_03375	27.0202	1.37423	0.548431	2.50575	0.0122191	0.113672	10.2114	18.0008	16.8335	64.5122	28.1122	24.4509
546	CHL79_14855	234.716	-1.02752	0.41048	-2.50321	0.0123071	0.11428	414.906	221.41	308.895	135.815	123.158	204.112
548	CHL79_22300	16.1373	-1.53507	0.613563	-2.50189	0.0123533	0.114291	19.348	25.2011	27.7753	3.39538	14.7254	6.37849
547	CHL79_09815	77.4547	1.0934	0.437027	2.5019	0.0123529	0.114291	67.1804	29.7013	50.5005	129.024	93.7072	94.6143
549	CHL79_09255	281.843	-0.95416	0.381967	-2.49802	0.0124891	0.115336	293.981	379.816	441.038	213.909	226.236	136.075
550	CHL79_13205	65.4859	-1.63556	0.655668	-2.49449	0.0126138	0.116276	203.691	28.8012	64.809	20.3723	40.1602	35.0817
553	CHL79_17715	53.7692	-1.71032	0.686989	-2.4896	0.0127888	0.117185	122.537	27.0012	98.4759	10.1861	13.3867	51.028
[truncated: 5,097 more rows]

## Sheet: CAN-P2vE2
DESeqGene#	Gene	baseMean	log2FoldChange	lfcSE	stat	pvalue	padj	CAND2P.1	CAND2P.2	CAND2P.3	CAND2E.1	CAND2E.2	CAND2E.3
[truncated: 5,648 more rows]

[truncated: 7 more sheets: CAN-P7vE7, CANE2 v SOYE2, CANE7 v SOYE7, SOY-E2vE7, SOY-P2vP7, SOY-P2vE2, SOY-P7vE7]
